# Supplementary material for: 4-Nitro­phenyl­hydrazinium picrate monohydrate
Source: Acta Crystallogr Sect E Struct Rep Online. 2013 Dec 7;70(Pt 1):o15. doi: 10.1107/S1600536813032479 (PMC3914065; doi:10.1107/S1600536813032479)
Supplement: Supplementary file 1 [file e-70-00o15-sup1.cif]

##############################################################################
#                                                                            #
# This CIF contains the data in a paper accepted for publication in          #
# Acta Crystallographica Section E. It conforms to the requirements of       #
# Notes for Authors for Acta Crystallographica Section E, and has been       #
# peer reviewed under the auspices of the IUCr Commission on Journals.       #
#                                                                            #
# Full details of the Crystallographic Information File format               #
# are given in the paper "The Crystallographic Information File (CIF):       #
# a New Standard Archive File for Crystallography" by S. R. Hall, F. H.      #
# Allen and I. D. Brown [Acta Cryst. (1991), A47, 655-685].                  #
#                                                                            #
# The current version of the core CIF dictionary is obtainable from          #
# ftp://ftp.iucr.org/pub/cif_core.dic.                                       #
#                                                                            #
# Software is freely available for graphical display of the structure(s)     #
# in this CIF. For information consult the CIF software page                 #
# http://www.iucr.org/resources/cif/software.                                #
#                                                                            #
# This file may be used for bona fide research purposes within the           #
# scientific community so long as proper attribution is given to the journal # 
# article from which it was obtained.                                        #
#                                                                            #
##############################################################################
data_global
_audit_creation_method     'form.cif (version 2.0)'
_journal_data_validation_number     ?
_journal_date_recd_electronic     2013-11-21
_journal_date_accepted     2013-11-28
_journal_name_full     'Acta Crystallographica, Section E'
_journal_year     2014
_journal_volume     70
_journal_issue      1
_journal_page_first     o15
_journal_page_last     o15
_journal_paper_category     QO
_journal_paper_doi     10.1107/S1600536813032479
_journal_coeditor_code     LH5673
loop_
    _publ_contact_author_name
    'Dr. Cai, Hong-lan'
_publ_contact_author_address
;
School of chemistry and material science,
Ludong University,
Yantai 264025, People's Republic of China
;
_publ_contact_author_email     'honglan_cai@126.com'
_publ_contact_author_fax     ?
_publ_contact_author_phone     ?
_publ_section_title
;
4-Nitrophenylhydrazinium picrate monohydrate
;
loop_
    _publ_author_name
    _publ_author_footnote
    _publ_author_address
    'Cai, Hong-lan' .
;
School of Chemistry and Material Science,
Ludong University,
Yantai 264025, People's Republic of China
;
    'Liu, Bing' .
;
School of Chemistry and Material Science,
Ludong University,
Yantai 264025, People's Republic of China
;
    'Qiao, Qing-an' .
;
School of Chemistry and Material Science,
Ludong University,
Yantai 264025, People's Republic of China
;
_publ_section_synopsis     .
data_I
_audit_creation_method     SHELXL-97
_database_code_depnum_ccdc_archive     'CCDC 974388'
_chemical_name_systematic
;
4-Nitrophenylhydrazinium picrate monohydrate
;
_chemical_name_common     ?
_chemical_formula_moiety     'C6 H8 N3 O2 +, C6 H2 N3 O7 -, H2 O'
_chemical_formula_sum     'C12 H12 N6 O10'
_chemical_formula_iupac     'C6 H8 N3 O2 +, C6 H2 N3 O7 -, H2 O'
_chemical_formula_weight     400.28
_chemical_melting_point     ?
_symmetry_cell_setting     monoclinic
_symmetry_space_group_name_H-M     'P 21/c'
_symmetry_space_group_name_Hall     '-P 2ybc'
loop_
    _symmetry_equiv_pos_as_xyz
    'x, y, z'
    '-x, y+1/2, -z+1/2'
    '-x, -y, -z'
    'x, -y-1/2, z-1/2'
_cell_length_a     4.8483(3)
_cell_length_b     28.798(2)
_cell_length_c     11.6352(8)
_cell_angle_alpha     90.00
_cell_angle_beta     101.3600(10)
_cell_angle_gamma     90.00
_cell_volume     1592.70(18)
_cell_formula_units_Z     4
_cell_measurement_reflns_used     924
_cell_measurement_theta_min     2.28
_cell_measurement_theta_max     21.51
_cell_measurement_temperature     299(2)
_exptl_crystal_description     needle
_exptl_crystal_colour     yellow
_exptl_crystal_size_max     0.20
_exptl_crystal_size_mid     0.08
_exptl_crystal_size_min     0.04
_exptl_crystal_density_diffrn     1.669
_exptl_crystal_density_meas     ?
_exptl_crystal_density_method     'not measured'
_exptl_crystal_F_000     824
_exptl_absorpt_coefficient_mu     0.148
_exptl_absorpt_correction_type     multi-scan
_exptl_absorpt_process_details     '(SADABS; Sheldrick, 1997)'
_exptl_absorpt_correction_T_min     0.9711
_exptl_absorpt_correction_T_max     0.9941
_exptl_special_details     ?
_diffrn_ambient_temperature     299(2)
_diffrn_radiation_type     MoK\a
_diffrn_radiation_wavelength     0.71073
_diffrn_radiation_source     'fine-focus sealed tube'
_diffrn_radiation_monochromator     graphite
_diffrn_measurement_device_type     'Bruker SMART CCD area-detector'
_diffrn_measurement_method     '\f and \w scans'
_diffrn_detector_area_resol_mean     ?
_diffrn_reflns_number     16632
_diffrn_reflns_av_R_equivalents     0.0446
_diffrn_reflns_av_sigmaI/netI     0.0396
_diffrn_reflns_theta_min     1.92
_diffrn_reflns_theta_max     27.50
_diffrn_reflns_theta_full     27.50
_diffrn_measured_fraction_theta_max     0.993
_diffrn_measured_fraction_theta_full     0.993
_diffrn_reflns_limit_h_min     -6
_diffrn_reflns_limit_h_max     6
_diffrn_reflns_limit_k_min     -37
_diffrn_reflns_limit_k_max     36
_diffrn_reflns_limit_l_min     -14
_diffrn_reflns_limit_l_max     15
_diffrn_standards_number     ?
_diffrn_standards_interval_count     ?
_diffrn_standards_interval_time     ?
_diffrn_standards_decay_%     ?
_refine_special_details
;
Refinement of <i>F</i>^2^ against ALL reflections. The weighted <i>R</i>-factor
<i>wR</i> and goodness of fit <i>S</i> are based on <i>F</i>^2^, conventional
<i>R</i>-factors <i>R</i> are based on <i>F</i>, with <i>F</i> set to zero for
negative <i>F</i>^2^. The threshold expression of <i>F</i>^2^ >
\s(<i>F</i>^2^) is used only for calculating <i>R</i>-factors(gt) <i>etc</i>.
and is not relevant to the choice of reflections for refinement.
<i>R</i>-factors based on <i>F</i>^2^ are statistically about twice as large
as those based on <i>F</i>, and <i>R</i>- factors based on ALL data will be
even larger.
;
_reflns_number_total     3643
_reflns_number_gt     2487
_reflns_threshold_expression     I>2\s(I)
_refine_ls_structure_factor_coef     Fsqd
_refine_ls_matrix_type     full
_refine_ls_R_factor_all     0.0963
_refine_ls_R_factor_gt     0.0625
_refine_ls_wR_factor_gt     0.1350
_refine_ls_wR_factor_ref     0.1504
_refine_ls_goodness_of_fit_ref     1.050
_refine_ls_restrained_S_all     1.050
_refine_ls_number_reflns     3643
_refine_ls_number_parameters     271
_refine_ls_number_restraints     10
_refine_ls_hydrogen_treatment     mixed
_refine_ls_weighting_scheme     calc
_refine_ls_weighting_details
         'calc w=1/[\s^2^(Fo^2^)+(0.0602P)^2^+0.5955P] where P=(Fo^2^+2Fc^2^)/3'
_atom_sites_solution_hydrogens     geom
_atom_sites_solution_primary     direct
_atom_sites_solution_secondary     difmap
_refine_ls_shift/su_max     0.001
_refine_ls_shift/su_mean     0.000
_refine_diff_density_max     0.314
_refine_diff_density_min     -0.306
_refine_ls_extinction_method     none
_refine_ls_extinction_coef     ?
loop_
    _atom_type_symbol
    _atom_type_description
    _atom_type_scat_dispersion_real
    _atom_type_scat_dispersion_imag
    _atom_type_scat_source
    'C' 'C' 0.0033 0.0016
                         'International Tables Vol C Tables 4.2.6.8 and 6.1.1.4'
    'H' 'H' 0.0000 0.0000
                         'International Tables Vol C Tables 4.2.6.8 and 6.1.1.4'
    'N' 'N' 0.0061 0.0033
                         'International Tables Vol C Tables 4.2.6.8 and 6.1.1.4'
    'O' 'O' 0.0106 0.0060
                         'International Tables Vol C Tables 4.2.6.8 and 6.1.1.4'
_computing_data_collection     'SMART (Bruker, 2001)'
_computing_cell_refinement     'SAINT-Plus (Bruker, 2001)'
_computing_data_reduction     'SAINT-Plus (Bruker, 2001)'
_computing_structure_solution     'SHELXS97 (Sheldrick, 2008)'
_computing_structure_refinement     'SHELXL97 (Sheldrick, 2008)'
_computing_molecular_graphics     'PLATON (Spek, 2009)'
_computing_publication_material     'SHELXTL (Sheldrick, 2008)'
loop_
    _atom_site_type_symbol
    _atom_site_label
    _atom_site_fract_x
    _atom_site_fract_y
    _atom_site_fract_z
    _atom_site_U_iso_or_equiv
    _atom_site_adp_type
    _atom_site_calc_flag
    _atom_site_refinement_flags
    _atom_site_occupancy
    _atom_site_symmetry_multiplicity
    _atom_site_disorder_assembly
    _atom_site_disorder_group
    C C1 -0.3571(5) 0.67096(8) 0.4377(2) 0.0427(6) Uani d . 1 1 . .
    C C2 -0.5710(5) 0.67706(9) 0.3408(2) 0.0473(6) Uani d . 1 1 . .
    H H2 -0.5922 0.6562 0.2786 0.057 Uiso calc R 1 1 . .
    C C3 -0.7524(6) 0.71420(9) 0.3368(3) 0.0523(7) Uani d . 1 1 . .
    H H3 -0.8968 0.7186 0.2722 0.063 Uiso calc R 1 1 . .
    C C4 -0.7169(6) 0.74447(8) 0.4294(3) 0.0505(7) Uani d . 1 1 . .
    C C5 -0.5048(7) 0.73915(10) 0.5256(3) 0.0603(8) Uani d . 1 1 . .
    H H5 -0.4836 0.7603 0.5870 0.072 Uiso calc R 1 1 . .
    C C6 -0.3246(6) 0.70235(10) 0.5302(3) 0.0555(7) Uani d . 1 1 . .
    H H6 -0.1806 0.6983 0.5952 0.067 Uiso calc R 1 1 . .
    C C7 0.7836(5) 0.56180(8) 0.7388(2) 0.0365(5) Uani d . 1 1 . .
    C C8 0.6275(5) 0.59770(7) 0.7872(2) 0.0344(5) Uani d . 1 1 . .
    C C9 0.6776(5) 0.61004(7) 0.9025(2) 0.0361(5) Uani d . 1 1 . .
    H H9 0.5682 0.6327 0.9287 0.043 Uiso calc R 1 1 . .
    C C10 0.8913(5) 0.58870(8) 0.9798(2) 0.0375(5) Uani d . 1 1 . .
    C C11 1.0603(5) 0.55567(8) 0.9429(2) 0.0363(5) Uani d . 1 1 . .
    H H11 1.2063 0.5420 0.9960 0.044 Uiso calc R 1 1 . .
    C C12 1.0107(5) 0.54316(7) 0.8270(2) 0.0345(5) Uani d . 1 1 . .
    N N1 -0.2290(5) 0.59509(8) 0.3776(2) 0.0543(6) Uani d D 1 1 . .
    H H1A -0.377(3) 0.5818(9) 0.394(2) 0.065 Uiso d D 1 1 . .
    H H1B -0.078(3) 0.5783(8) 0.399(2) 0.065 Uiso d D 1 1 . .
    H H1C -0.250(4) 0.6027(10) 0.3037(11) 0.065 Uiso d D 1 1 . .
    N N2 -0.1620(5) 0.63550(8) 0.4446(2) 0.0579(6) Uani d D 1 1 . .
    H H2A -0.069(6) 0.6290(11) 0.5132(14) 0.070 Uiso d D 1 1 . .
    N N3 -0.9135(7) 0.78313(9) 0.4265(3) 0.0711(8) Uani d . 1 1 . .
    N N4 0.3991(4) 0.62195(7) 0.71219(19) 0.0419(5) Uani d . 1 1 . .
    N N5 0.9370(5) 0.60035(8) 1.10213(19) 0.0481(5) Uani d . 1 1 . .
    N N6 1.2004(4) 0.50850(7) 0.79502(19) 0.0403(5) Uani d . 1 1 . .
    O O1 -1.1132(6) 0.78583(8) 0.3443(3) 0.0885(8) Uani d . 1 1 . .
    O O2 -0.8693(7) 0.81070(9) 0.5084(3) 0.1111(11) Uani d . 1 1 . .
    O O3 0.7262(4) 0.54803(7) 0.63542(15) 0.0569(5) Uani d . 1 1 . .
    O O4 0.3387(6) 0.61246(9) 0.6108(2) 0.1019(10) Uani d . 1 1 . .
    O O5 0.2717(6) 0.65136(10) 0.7518(2) 0.0989(10) Uani d . 1 1 . .
    O O6 0.7656(5) 0.62597(7) 1.13576(17) 0.0648(6) Uani d . 1 1 . .
    O O7 1.1385(5) 0.58370(8) 1.16900(17) 0.0676(6) Uani d . 1 1 . .
    O O8 1.3571(5) 0.48802(8) 0.87253(19) 0.0694(6) Uani d . 1 1 . .
    O O9 1.2022(4) 0.50150(8) 0.69233(18) 0.0697(6) Uani d . 1 1 . .
    O O10 0.2853(4) 0.54747(6) 0.43546(16) 0.0545(5) Uani d D 1 1 . .
    H H10B 0.264(7) 0.5203(5) 0.413(2) 0.082 Uiso d D 1 1 . .
    H H10A 0.362(7) 0.5483(10) 0.5049(12) 0.082 Uiso d D 1 1 . .
loop_
    _atom_site_aniso_label
    _atom_site_aniso_U_11
    _atom_site_aniso_U_22
    _atom_site_aniso_U_33
    _atom_site_aniso_U_12
    _atom_site_aniso_U_13
    _atom_site_aniso_U_23
    C1 0.0376(13) 0.0414(13) 0.0506(15) 0.0074(10) 0.0123(11) 0.0029(11)
    C2 0.0436(14) 0.0457(14) 0.0508(15) 0.0078(11) 0.0049(12) -0.0036(12)
    C3 0.0426(15) 0.0480(15) 0.0648(18) 0.0083(12) 0.0067(13) 0.0059(14)
    C4 0.0498(15) 0.0353(13) 0.0716(19) 0.0075(11) 0.0248(14) 0.0055(13)
    C5 0.074(2) 0.0456(15) 0.066(2) 0.0037(14) 0.0243(17) -0.0121(14)
    C6 0.0565(17) 0.0579(17) 0.0494(16) 0.0044(13) 0.0038(13) -0.0049(13)
    C7 0.0354(12) 0.0358(12) 0.0376(13) 0.0002(10) 0.0059(10) -0.0009(10)
    C8 0.0320(11) 0.0294(11) 0.0407(13) -0.0004(9) 0.0041(10) 0.0015(9)
    C9 0.0375(12) 0.0301(11) 0.0423(14) -0.0018(9) 0.0120(10) -0.0013(10)
    C10 0.0440(13) 0.0336(12) 0.0346(13) -0.0063(10) 0.0069(10) -0.0033(9)
    C11 0.0354(12) 0.0349(12) 0.0363(13) -0.0043(10) 0.0011(10) 0.0038(10)
    C12 0.0321(12) 0.0303(11) 0.0413(13) -0.0012(9) 0.0081(10) -0.0009(9)
    N1 0.0623(15) 0.0477(13) 0.0567(15) 0.0216(12) 0.0210(12) 0.0058(11)
    N2 0.0523(14) 0.0538(14) 0.0629(16) 0.0191(11) -0.0006(12) -0.0046(12)
    N3 0.077(2) 0.0415(14) 0.105(2) 0.0169(13) 0.0438(18) 0.0148(15)
    N4 0.0409(11) 0.0384(11) 0.0444(13) 0.0028(9) 0.0040(9) 0.0026(9)
    N5 0.0614(14) 0.0457(12) 0.0366(12) -0.0035(11) 0.0087(11) -0.0022(10)
    N6 0.0341(10) 0.0359(10) 0.0500(13) 0.0014(8) 0.0067(9) -0.0026(9)
    O1 0.0673(15) 0.0633(15) 0.140(2) 0.0261(12) 0.0334(16) 0.0306(15)
    O2 0.149(3) 0.0583(15) 0.135(3) 0.0392(16) 0.052(2) -0.0139(16)
    O3 0.0600(12) 0.0658(12) 0.0397(10) 0.0221(10) -0.0030(9) -0.0134(9)
    O4 0.128(2) 0.0933(18) 0.0613(15) 0.0675(16) -0.0387(14) -0.0269(13)
    O5 0.0998(19) 0.121(2) 0.0703(16) 0.0799(17) 0.0031(13) -0.0105(15)
    O6 0.0896(16) 0.0642(13) 0.0453(11) 0.0148(11) 0.0250(11) -0.0069(9)
    O7 0.0718(14) 0.0810(15) 0.0410(11) 0.0095(11) -0.0104(10) -0.0080(10)
    O8 0.0686(13) 0.0686(13) 0.0667(14) 0.0360(11) 0.0026(11) 0.0090(11)
    O9 0.0672(13) 0.0888(16) 0.0532(13) 0.0298(12) 0.0125(10) -0.0155(11)
    O10 0.0654(13) 0.0531(11) 0.0411(11) 0.0203(10) 0.0008(9) -0.0079(9)
_geom_special_details
;
All e.s.d.'s (except the e.s.d. in the dihedral angle between two l.s. planes)
are estimated using the full covariance matrix. The cell e.s.d.'s are taken
into account individually in the estimation of e.s.d.'s in distances, angles
and torsion angles; correlations between e.s.d.'s in cell parameters are only
used when they are defined by crystal symmetry. An approximate (isotropic)
treatment of cell e.s.d.'s is used for estimating e.s.d.'s involving l.s.
planes.
;
loop_
    _geom_bond_atom_site_label_1
    _geom_bond_atom_site_label_2
    _geom_bond_site_symmetry_2
    _geom_bond_distance
    _geom_bond_publ_flag
    C1 N2 . 1.384(3) ?
    C1 C2 . 1.385(4) ?
    C1 C6 . 1.391(4) ?
    C2 C3 . 1.380(4) ?
    C2 H2 . 0.9300 ?
    C3 C4 . 1.370(4) ?
    C3 H3 . 0.9300 ?
    C4 C5 . 1.371(4) ?
    C4 N3 . 1.462(3) ?
    C5 C6 . 1.367(4) ?
    C5 H5 . 0.9300 ?
    C6 H6 . 0.9300 ?
    C7 O3 . 1.245(3) ?
    C7 C12 . 1.452(3) ?
    C7 C8 . 1.459(3) ?
    C8 C9 . 1.362(3) ?
    C8 N4 . 1.448(3) ?
    C9 C10 . 1.376(3) ?
    C9 H9 . 0.9300 ?
    C10 C11 . 1.378(3) ?
    C10 N5 . 1.437(3) ?
    C11 C12 . 1.371(3) ?
    C11 H11 . 0.9300 ?
    C12 N6 . 1.454(3) ?
    N1 N2 . 1.403(3) ?
    N1 H1A . 0.866(10) ?
    N1 H1B . 0.873(10) ?
    N1 H1C . 0.874(10) ?
    N2 H2A . 0.857(10) ?
    N3 O1 . 1.222(4) ?
    N3 O2 . 1.227(4) ?
    N4 O4 . 1.190(3) ?
    N4 O5 . 1.193(3) ?
    N5 O7 . 1.221(3) ?
    N5 O6 . 1.231(3) ?
    N6 O8 . 1.212(3) ?
    N6 O9 . 1.213(3) ?
    O10 H10B . 0.825(10) ?
    O10 H10A . 0.820(10) ?
loop_
    _geom_angle_atom_site_label_1
    _geom_angle_atom_site_label_2
    _geom_angle_atom_site_label_3
    _geom_angle_site_symmetry_1
    _geom_angle_site_symmetry_3
    _geom_angle
    _geom_angle_publ_flag
    N2 C1 C2 . . 122.3(2) ?
    N2 C1 C6 . . 117.6(2) ?
    C2 C1 C6 . . 120.0(2) ?
    C3 C2 C1 . . 119.7(3) ?
    C3 C2 H2 . . 120.1 ?
    C1 C2 H2 . . 120.1 ?
    C4 C3 C2 . . 119.1(3) ?
    C4 C3 H3 . . 120.4 ?
    C2 C3 H3 . . 120.4 ?
    C3 C4 C5 . . 121.9(2) ?
    C3 C4 N3 . . 119.1(3) ?
    C5 C4 N3 . . 119.0(3) ?
    C6 C5 C4 . . 119.3(3) ?
    C6 C5 H5 . . 120.3 ?
    C4 C5 H5 . . 120.3 ?
    C5 C6 C1 . . 119.9(3) ?
    C5 C6 H6 . . 120.0 ?
    C1 C6 H6 . . 120.0 ?
    O3 C7 C12 . . 124.0(2) ?
    O3 C7 C8 . . 124.4(2) ?
    C12 C7 C8 . . 111.6(2) ?
    C9 C8 N4 . . 115.8(2) ?
    C9 C8 C7 . . 124.1(2) ?
    N4 C8 C7 . . 120.2(2) ?
    C8 C9 C10 . . 119.5(2) ?
    C8 C9 H9 . . 120.3 ?
    C10 C9 H9 . . 120.3 ?
    C9 C10 C11 . . 121.5(2) ?
    C9 C10 N5 . . 119.5(2) ?
    C11 C10 N5 . . 119.0(2) ?
    C12 C11 C10 . . 119.2(2) ?
    C12 C11 H11 . . 120.4 ?
    C10 C11 H11 . . 120.4 ?
    C11 C12 C7 . . 124.0(2) ?
    C11 C12 N6 . . 115.8(2) ?
    C7 C12 N6 . . 120.2(2) ?
    N2 N1 H1A . . 111(2) ?
    N2 N1 H1B . . 102(2) ?
    H1A N1 H1B . . 112.3(15) ?
    N2 N1 H1C . . 108(2) ?
    H1A N1 H1C . . 112.3(15) ?
    H1B N1 H1C . . 110.8(15) ?
    C1 N2 N1 . . 119.9(2) ?
    C1 N2 H2A . . 116(2) ?
    N1 N2 H2A . . 111(2) ?
    O1 N3 O2 . . 123.9(3) ?
    O1 N3 C4 . . 118.6(3) ?
    O2 N3 C4 . . 117.5(3) ?
    O4 N4 O5 . . 120.0(2) ?
    O4 N4 C8 . . 119.8(2) ?
    O5 N4 C8 . . 120.2(2) ?
    O7 N5 O6 . . 122.6(2) ?
    O7 N5 C10 . . 119.2(2) ?
    O6 N5 C10 . . 118.2(2) ?
    O8 N6 O9 . . 121.8(2) ?
    O8 N6 C12 . . 118.6(2) ?
    O9 N6 C12 . . 119.6(2) ?
    C7 O3 H10A . . 134.2(9) ?
    H1B O10 H10B . . 108(3) ?
    H1B O10 H10A . . 114(2) ?
    H10B O10 H10A . . 110.2(17) ?
loop_
    _geom_torsion_atom_site_label_1
    _geom_torsion_atom_site_label_2
    _geom_torsion_atom_site_label_3
    _geom_torsion_atom_site_label_4
    _geom_torsion_site_symmetry_1
    _geom_torsion_site_symmetry_2
    _geom_torsion_site_symmetry_3
    _geom_torsion_site_symmetry_4
    _geom_torsion
    _geom_torsion_publ_flag
    N2 C1 C2 C3 . . . . -177.3(3) ?
    C6 C1 C2 C3 . . . . -0.4(4) ?
    C1 C2 C3 C4 . . . . 0.1(4) ?
    C2 C3 C4 C5 . . . . 0.5(4) ?
    C2 C3 C4 N3 . . . . -178.4(2) ?
    C3 C4 C5 C6 . . . . -0.7(4) ?
    N3 C4 C5 C6 . . . . 178.3(3) ?
    C4 C5 C6 C1 . . . . 0.3(4) ?
    N2 C1 C6 C5 . . . . 177.3(3) ?
    C2 C1 C6 C5 . . . . 0.3(4) ?
    O3 C7 C8 C9 . . . . 174.6(2) ?
    C12 C7 C8 C9 . . . . -3.9(3) ?
    O3 C7 C8 N4 . . . . -3.9(4) ?
    C12 C7 C8 N4 . . . . 177.60(19) ?
    N4 C8 C9 C10 . . . . -179.9(2) ?
    C7 C8 C9 C10 . . . . 1.5(3) ?
    C8 C9 C10 C11 . . . . 1.3(3) ?
    C8 C9 C10 N5 . . . . -177.5(2) ?
    C9 C10 C11 C12 . . . . -1.3(3) ?
    N5 C10 C11 C12 . . . . 177.5(2) ?
    C10 C11 C12 C7 . . . . -1.6(3) ?
    C10 C11 C12 N6 . . . . 179.32(19) ?
    O3 C7 C12 C11 . . . . -174.6(2) ?
    C8 C7 C12 C11 . . . . 3.9(3) ?
    O3 C7 C12 N6 . . . . 4.4(4) ?
    C8 C7 C12 N6 . . . . -177.02(19) ?
    C2 C1 N2 N1 . . . . -24.1(4) ?
    C6 C1 N2 N1 . . . . 159.0(3) ?
    C3 C4 N3 O1 . . . . 3.9(4) ?
    C5 C4 N3 O1 . . . . -175.0(3) ?
    C3 C4 N3 O2 . . . . -177.1(3) ?
    C5 C4 N3 O2 . . . . 3.9(4) ?
    C9 C8 N4 O4 . . . . -178.5(3) ?
    C7 C8 N4 O4 . . . . 0.1(4) ?
    C9 C8 N4 O5 . . . . 1.5(4) ?
    C7 C8 N4 O5 . . . . -179.9(3) ?
    C9 C10 N5 O7 . . . . -175.1(2) ?
    C11 C10 N5 O7 . . . . 6.1(3) ?
    C9 C10 N5 O6 . . . . 6.8(3) ?
    C11 C10 N5 O6 . . . . -172.1(2) ?
    C11 C12 N6 O8 . . . . 11.2(3) ?
    C7 C12 N6 O8 . . . . -167.9(2) ?
    C11 C12 N6 O9 . . . . -167.3(2) ?
    C7 C12 N6 O9 . . . . 13.6(3) ?
    C12 C7 O3 H10A . . . . 155.2(11) ?
    C8 C7 O3 H10A . . . . -23.2(12) ?
loop_
    _geom_hbond_atom_site_label_D
    _geom_hbond_atom_site_label_H
    _geom_hbond_atom_site_label_A
    _geom_hbond_site_symmetry_A
    _geom_hbond_distance_DH
    _geom_hbond_distance_HA
    _geom_hbond_distance_DA
    _geom_hbond_angle_DHA
    _geom_hbond_publ_flag
    N1 H1A O10 1_455 0.866(10) 2.051(10) 2.916(3) 177(2) y
    N1 H1B O10 . 0.873(10) 1.942(10) 2.809(3) 172(2) y
    N1 H1B O9 3_666 0.873(10) 2.56(3) 2.908(3) 105(2) y
    N1 H1C O6 1_454 0.874(10) 2.081(11) 2.947(3) 170(2) y
    N2 H2A O4 . 0.857(10) 2.13(2) 2.868(3) 144(3) y
    O10 H10A O3 . 0.820(10) 2.09(2) 2.832(3) 150(3) y
    O10 H10A O4 . 0.820(10) 2.24(2) 2.743(3) 120(2) y
    O10 H10B O3 3_666 0.825(10) 2.050(12) 2.869(3) 171(3) y
    O10 H10B O9 3_666 0.825(10) 2.43(3) 2.898(3) 117(3) y
    C11 H11 O8 3_867 0.93 2.51 3.433(3) 172 y
_iucr_refine_instructions_details
;
TITL I in P2(1)/c
CELL 0.71073   4.8483  28.7981  11.6352  90.000 101.360  90.000
ZERR   4.00   0.0003   0.0020   0.0008   0.000   0.001   0.000
LATT 1
SYMM -X, 0.5+Y, 0.5-Z
SFAC C  H  N  O
UNIT 48 48 24 40
OMIT 0 2 0
OMIT 0 0 2
OMIT 2 4 0
OMIT   0.00  55.00
L.S. 4
ACTA
BOND  $H
FMAP 2
PLAN 20
HTAB
EQIV $1 X-1, Y, Z
HTAB N1 O10_$1
HTAB N1 O10
EQIV $2 1-X, 1-Y, 1-Z
HTAB N1 O9_$2
HTAB O10 O3_$2
HTAB O10 O9_$2
EQIV $3 X-1, Y, Z-1
HTAB N1 O6_$3
HTAB N2 O4
HTAB O10 O3
HTAB O10 O4
CONF
SIZE 0.20 0.08 0.04
DFIX 0.86 0.01 N1 H1A N1 H1B N1 H1C N2 H2A
SADI 0.01 H1A H1B H1A H1C H1A H1B H1B H1C H1A H1C H1B H1C
DFIX 1.35 0.01 H10A H10B
DFIX 0.82 0.01 O10 H10A O10 H10B
BIND H10A O3
BIND O10  H1B
WGHT  0.060200  0.595500
FVAR  0.411220
TEMP 26
C1     1  -0.357143  0.670955  0.437712 11.000000  0.037630  0.041400 =
           0.050600  0.002950  0.012270  0.007410
C2     1  -0.570986  0.677061  0.340754 11.000000  0.043640  0.045730 =
           0.050830 -0.003640  0.004860  0.007850
AFIX 43
H2     2  -0.592238  0.656221  0.278572 11.000000 -1.200000
AFIX 0
C3     1  -0.752370  0.714202  0.336822 11.000000  0.042630  0.047970 =
           0.064760  0.005850  0.006650  0.008340
AFIX 43
H3     2  -0.896845  0.718624  0.272187 11.000000 -1.200000
AFIX 0
C4     1  -0.716865  0.744473  0.429353 11.000000  0.049760  0.035260 =
           0.071620  0.005470  0.024810  0.007480
C5     1  -0.504760  0.739147  0.525551 11.000000  0.074080  0.045640 =
           0.065650 -0.012120  0.024300  0.003720
AFIX 43
H5     2  -0.483625  0.760342  0.586971 11.000000 -1.200000
AFIX 0
C6     1  -0.324647  0.702347  0.530229 11.000000  0.056520  0.057860 =
           0.049360 -0.004870  0.003760  0.004400
AFIX 43
H6     2  -0.180580  0.698317  0.595207 11.000000 -1.200000
AFIX 0
C7     1   0.783624  0.561796  0.738798 11.000000  0.035450  0.035820 =
           0.037600 -0.000870  0.005950  0.000170
C8     1   0.627539  0.597697  0.787247 11.000000  0.032010  0.029370 =
           0.040700  0.001520  0.004080 -0.000420
C9     1   0.677607  0.610042  0.902497 11.000000  0.037500  0.030070 =
           0.042310 -0.001310  0.012000 -0.001780
AFIX 43
H9     2   0.568200  0.632720  0.928738 11.000000 -1.200000
AFIX 0
C10    1   0.891306  0.588700  0.979786 11.000000  0.043980  0.033590 =
           0.034590 -0.003260  0.006950 -0.006270
C11    1   1.060339  0.555667  0.942895 11.000000  0.035400  0.034860 =
           0.036310  0.003800  0.001050 -0.004340
AFIX 43
H11    2   1.206322  0.542028  0.996015 11.000000 -1.200000
AFIX 0
C12    1   1.010737  0.543158  0.826988 11.000000  0.032100  0.030300 =
           0.041320 -0.000870  0.008120 -0.001220
N1     3  -0.228958  0.595088  0.377635 11.000000  0.062260  0.047740 =
           0.056660  0.005810  0.020990  0.021570
H1A    2  -0.377086  0.581788  0.393601 11.000000 -1.200000
H1B    2  -0.077573  0.578343  0.399431 11.000000 -1.200000
H1C    2  -0.250446  0.602704  0.303659 11.000000 -1.200000
N2     3  -0.161993  0.635502  0.444629 11.000000  0.052330  0.053770 =
           0.062860 -0.004570 -0.000560  0.019070
H2A    2  -0.068537  0.629014  0.513243 11.000000 -1.200000
N3     3  -0.913507  0.783132  0.426454 11.000000  0.077050  0.041510 =
           0.105440  0.014780  0.043750  0.016880
N4     3   0.399121  0.621951  0.712191 11.000000  0.040920  0.038430 =
           0.044430  0.002630  0.004020  0.002820
N5     3   0.937015  0.600351  1.102134 11.000000  0.061410  0.045700 =
           0.036630 -0.002160  0.008660 -0.003470
N6     3   1.200385  0.508497  0.795020 11.000000  0.034140  0.035930 =
           0.050050 -0.002610  0.006710  0.001360
O1     4  -1.113207  0.785832  0.344279 11.000000  0.067280  0.063320 =
           0.140290  0.030580  0.033370  0.026080
O2     4  -0.869348  0.810704  0.508421 11.000000  0.149480  0.058290 =
           0.135400 -0.013890  0.052130  0.039210
O3     4   0.726178  0.548032  0.635424 11.000000  0.060040  0.065790 =
           0.039690 -0.013440 -0.003020  0.022140
O4     4   0.338700  0.612458  0.610837 11.000000  0.127700  0.093300 =
           0.061340 -0.026870 -0.038730  0.067460
O5     4   0.271653  0.651361  0.751751 11.000000  0.099810  0.120970 =
           0.070310 -0.010480  0.003100  0.079860
O6     4   0.765617  0.625965  1.135761 11.000000  0.089640  0.064240 =
           0.045270 -0.006860  0.024990  0.014760
O7     4   1.138464  0.583699  1.169003 11.000000  0.071820  0.081050 =
           0.041010 -0.008010 -0.010380  0.009500
O8     4   1.357096  0.488015  0.872531 11.000000  0.068580  0.068570 =
           0.066670  0.009020  0.002640  0.036000
O9     4   1.202160  0.501499  0.692334 11.000000  0.067220  0.088770 =
           0.053230 -0.015500  0.012540  0.029770
O10    4   0.285334  0.547466  0.435464 11.000000  0.065420  0.053100 =
           0.041080 -0.007900  0.000770  0.020320
H10B   2   0.263527  0.520291  0.412953 11.000000 -1.500000
H10A   2   0.361609  0.548302  0.504928 11.000000 -1.500000
HKLF 4
END
;
