# Supplementary material for: 4-Nitro­phenyl­hydrazinium picrate monohydrate
Source: Acta Crystallogr Sect E Struct Rep Online. 2013 Dec 7;70(Pt 1):o15. doi: 10.1107/S1600536813032479 (PMC3914065; doi:10.1107/S1600536813032479)
Supplement: Supplementary file 2 [file e-70-00o15-Isup2.hkl]

# 
# h,k,l, Fc-squared, Fo-squared, sigma(Fo-squared) and status flag 
# 
data_I
_shelx_title ' I in P2(1)/c' 
_shelx_refln_list_code          4 
_shelx_F_calc_maximum      233.19 
_exptl_crystal_F_000       824.00 
_reflns_d_resolution_high  0.7696 
 
loop_ 
 _symmetry_equiv_pos_as_xyz 
 'x, y, z' 
 '-x, y+1/2, -z+1/2' 
 '-x, -y, -z' 
 'x, -y-1/2, z-1/2' 
 
_cell_length_a     4.8483 
_cell_length_b    28.7981 
_cell_length_c    11.6352 
_cell_angle_alpha  90.000 
_cell_angle_beta  101.360 
_cell_angle_gamma  90.000 
 
_shelx_F_squared_multiplier     1.000 
 
loop_ 
 _refln_index_h 
 _refln_index_k 
 _refln_index_l 
 _refln_F_squared_calc 
 _refln_F_squared_meas 
 _refln_F_squared_sigma 
 _refln_observed_status 
   1   0   0     1375.78     1442.56     22.31 o 
   2   0   0    12102.42    12218.35    155.44 o 
   3   0   0      125.96      126.79      7.38 o 
   4   0   0        8.19        8.06      4.72 o 
   5   0   0        7.97       11.97      8.72 o 
   6   0   0        2.79        2.19     22.94 o 
   1   1   0       11.70        5.34      1.15 o 
   2   1   0      171.29      144.35      5.75 o 
   3   1   0        4.03        4.86      2.03 o 
   4   1   0       13.96       16.37      4.05 o 
   5   1   0      152.20      140.84     12.55 o 
   6   1   0        6.70        5.91      5.96 o 
   1   2   0     1254.59     1323.74     14.62 o 
   2   2   0     2207.24     2109.53     22.48 o 
   3   2   0       85.34       80.20      4.82 o 
   4   2   0       70.75       61.06      8.31 o 
   5   2   0      147.64      151.72     13.08 o 
   6   2   0        3.44        3.55      6.16 o 
   1   3   0     6485.84     6799.17     61.36 o 
   2   3   0      190.68      168.15      4.87 o 
   3   3   0      412.21      371.14      8.60 o 
   4   3   0        1.36        0.00      3.08 o 
   5   3   0       17.50       21.72      5.07 o 
   6   3   0        0.08        5.70      5.47 o 
   0   4   0     1145.43     1032.32     13.35 o 
   1   4   0      337.27      373.78      7.64 o 
   3   4   0       82.02       91.44      5.71 o 
   4   4   0      361.52      329.48     14.30 o 
   5   4   0        8.86       12.01      5.10 o 
   6   4   0        0.96        5.72      8.86 o 
   1   5   0      325.82      311.40      5.46 o 
   2   5   0     1001.57      961.68     13.22 o 
   3   5   0        2.82        6.03      2.20 o 
   4   5   0      118.85      136.63     11.01 o 
   5   5   0        0.01        8.67      4.74 o 
   6   5   0        0.92        0.00      4.98 o 
   0   6   0     3711.86     3606.63     47.43 o 
   1   6   0     1710.37     1720.94     17.76 o 
   2   6   0      243.28      182.27      5.76 o 
   3   6   0       11.86       12.56      2.66 o 
   4   6   0       24.96       26.36      5.76 o 
   5   6   0      135.43      155.88     13.32 o 
   6   6   0       12.70       15.16      7.34 o 
   1   7   0     1686.47     1527.97     16.55 o 
   2   7   0     1760.89     1859.74     23.23 o 
   3   7   0       38.89       52.28      4.23 o 
   4   7   0        1.93        0.00      3.14 o 
   5   7   0       41.98       39.31      7.29 o 
   6   7   0        4.02       24.09     10.60 o 
   0   8   0     1361.86     1243.03     17.71 o 
   1   8   0     3004.76     3149.95     32.26 o 
   2   8   0      639.71      697.37     18.96 o 
   3   8   0      182.31      199.79      7.17 o 
   4   8   0        7.32        8.89      3.96 o 
   5   8   0       43.67       71.80      9.12 o 
   6   8   0        9.65        1.08     19.19 o 
   1   9   0      745.23      727.06     11.24 o 
   2   9   0      766.03      776.63     22.39 o 
   3   9   0       27.25       30.21      3.67 o 
   4   9   0       88.08       90.20      9.20 o 
   5   9   0       23.50       36.03      6.95 o 
   0  10   0     5354.55     5265.14     61.19 o 
   1  10   0      637.42      608.12      9.53 o 
   2  10   0       53.13       67.17      4.25 o 
   3  10   0      104.24      107.06      6.56 o 
   4  10   0      621.80      547.67     16.05 o 
   5  10   0       11.44       12.93      5.23 o 
   1  11   0      736.84      805.76     11.81 o 
   2  11   0       75.15       79.89      4.61 o 
   3  11   0        6.91        8.80      2.67 o 
   4  11   0      364.08      354.40     13.44 o 
   5  11   0       11.97       18.46      5.28 o 
   0  12   0      994.41     1004.22     20.48 o 
   1  12   0      686.03      766.62     12.36 o 
   2  12   0       15.10       17.88      2.47 o 
   3  12   0      287.10      285.59     11.15 o 
   4  12   0       77.97       73.26      7.27 o 
   5  12   0        5.12        6.97      4.76 o 
   1  13   0       23.63       22.07      2.44 o 
   2  13   0      451.42      431.27      8.82 o 
   3  13   0      571.50      535.19     12.58 o 
   4  13   0      336.27      335.40     13.66 o 
   5  13   0        0.88        5.59      4.51 o 
   0  14   0       31.69       42.14      3.97 o 
   1  14   0     2398.40     2475.54     25.16 o 
   2  14   0      153.55      163.43      6.21 o 
   3  14   0     1252.25     1109.76     27.22 o 
   4  14   0        3.08       10.04      3.77 o 
   5  14   0       10.24       11.50      4.94 o 
   1  15   0       17.55       12.81      2.25 o 
   2  15   0      239.91      238.23      7.22 o 
   3  15   0     1018.81      916.84     18.11 o 
   4  15   0       28.97       32.41      6.68 o 
   5  15   0        6.03       20.16      5.55 o 
   0  16   0      270.28      237.15      9.81 o 
   1  16   0      802.38      805.46     12.19 o 
   2  16   0       86.05      105.73      5.86 o 
   3  16   0      112.30      123.70      8.30 o 
   4  16   0       19.11       12.41      4.34 o 
   5  16   0       91.52       99.04     10.89 o 
   1  17   0       38.59       42.58      3.46 o 
   2  17   0       26.61       22.31      3.09 o 
   3  17   0       40.81       34.11      4.20 o 
   4  17   0       21.19       21.16      5.23 o 
   5  17   0        6.31        9.99      6.16 o 
   0  18   0     1715.55     1754.72     28.81 o 
   1  18   0      114.56      117.24      5.34 o 
   2  18   0       85.65       80.92      5.48 o 
   3  18   0      272.53      258.64      9.48 o 
   4  18   0        0.17        6.45      4.25 o 
   5  18   0       23.37       19.94      6.89 o 
   1  19   0        5.61        4.42      2.07 o 
   2  19   0        3.25        2.57      2.15 o 
   3  19   0      250.06      244.87     10.79 o 
   4  19   0        6.51       18.89      5.61 o 
   5  19   0        4.17       11.26      6.59 o 
   0  20   0     1423.32     1404.59     25.64 o 
   1  20   0      224.36      241.75      8.05 o 
   2  20   0      256.67      246.37      9.42 o 
   3  20   0       99.54      105.52      7.03 o 
   4  20   0      110.63      138.23     12.05 o 
   5  20   0        9.14        8.76      7.21 o 
   1  21   0        4.91        5.89      2.41 o 
   2  21   0       83.84       75.34      5.76 o 
   3  21   0      114.11       95.95      6.68 o 
   4  21   0        8.49       14.53      5.77 o 
   5  21   0        0.31        3.24      6.36 o 
   0  22   0      914.57      818.92     23.09 o 
   1  22   0      394.71      399.78     11.31 o 
   2  22   0        0.40        0.12      2.70 o 
   3  22   0      196.09      186.79     10.28 o 
   4  22   0        4.15       11.04      6.74 o 
   1  23   0       76.03       81.14      6.35 o 
   2  23   0       77.61       79.23      7.39 o 
   3  23   0       23.46       33.22      4.74 o 
   4  23   0        5.80       10.24      6.48 o 
   0  24   0      498.97      498.78     24.22 o 
   1  24   0        3.95       10.73      3.46 o 
   2  24   0        4.59        4.19      3.34 o 
   3  24   0        7.01        9.99      4.16 o 
   4  24   0        1.75        3.98      7.97 o 
   1  25   0       28.25       22.31      5.18 o 
   2  25   0        0.30        1.79      3.74 o 
   3  25   0       17.71       16.03      5.69 o 
   4  25   0        2.05       23.42     12.18 o 
   0  26   0      497.03      468.31     39.59 o 
   1  26   0       26.62       24.66      5.54 o 
   2  26   0       33.62       31.85      6.20 o 
   3  26   0        7.96        9.09      5.47 o 
   4  26   0       10.27       16.74     13.54 o 
   1  27   0      155.02      166.52     13.04 o 
   2  27   0       26.19       19.40      5.45 o 
   3  27   0       15.68        4.53      5.94 o 
   4  27   0        6.76       15.32     13.31 o 
   0  28   0        0.52        3.70      5.61 o 
   1  28   0        4.03       11.92      4.64 o 
   2  28   0        2.91        0.30      6.38 o 
   3  28   0        3.61        5.56      6.75 o 
   4  28   0        0.74        9.23     10.05 o 
   1  29   0      481.14      456.63     19.10 o 
   2  29   0       23.39       23.70      6.33 o 
   3  29   0       73.15       69.51     11.11 o 
   0  30   0       79.85      101.36     15.16 o 
   1  30   0       10.46       10.20      7.59 o 
   2  30   0        4.89        5.56      5.15 o 
   3  30   0       17.76        5.30      6.69 o 
   1  31   0       47.64       41.59      7.66 o 
   2  31   0       68.89       54.24      8.46 o 
   3  31   0       77.30       89.65     12.34 o 
   0  32   0       11.27       38.94      9.43 o 
   1  32   0       36.32       52.28      8.30 o 
   2  32   0        2.49        8.28      5.56 o 
   3  32   0       71.41       82.35     12.34 o 
   1  33   0        1.66        5.62      4.88 o 
   2  33   0        1.18        3.10      6.52 o 
   0  34   0        3.30       12.74     26.85 o 
   1  34   0       33.77       30.92      7.22 o 
   2  34   0        2.39        9.93      5.49 o 
   1  35   0        0.94        8.77      5.66 o 
   2  35   0        6.85        0.00      5.79 o 
   0  36   0       20.57       14.14      8.99 o 
   1  36   0       16.47       12.34      6.25 o 
  -6   1   1       26.32       29.50      7.64 o 
  -5   1   1       24.24       23.53      5.73 o 
  -4   1   1       10.38        9.12      3.44 o 
  -3   1   1        5.19        7.23      2.01 o 
  -2   1   1     2000.92     1951.02     22.93 o 
  -1   1   1      662.04      743.38      8.75 o 
   0   1   1      105.84      106.04      2.30 o 
   1   1   1    12587.33    12936.29    113.39 o 
   2   1   1     2784.20     3066.93     32.45 o 
   3   1   1        0.96        2.49      1.92 o 
   4   1   1      199.01      222.14     12.53 o 
   5   1   1        0.05        1.38      5.07 o 
   6   1   1       26.12       57.35     16.77 o 
  -6   2   1       16.60        5.36      5.69 o 
  -5   2   1        0.01        9.90      4.21 o 
  -4   2   1       95.84       85.81      8.63 o 
  -3   2   1      477.76      459.81      9.68 o 
  -2   2   1     1536.04     1403.87     16.72 o 
  -1   2   1     1159.82     1308.68     13.64 o 
   0   2   1     1308.16     1475.66     15.96 o 
   1   2   1     1151.00     1019.18     11.95 o 
   2   2   1     1388.71     1362.75     17.39 o 
   3   2   1      744.87      742.80     12.50 o 
   4   2   1        7.31       13.45      4.72 o 
   5   2   1       30.66       38.27      6.71 o 
   6   2   1        5.31        9.05     12.30 o 
  -6   3   1        0.14        7.08      6.12 o 
  -5   3   1       53.27       57.49      8.28 o 
  -4   3   1        2.72        8.80      3.38 o 
  -3   3   1        0.30        0.45      1.91 o 
  -2   3   1       12.39       14.88      2.00 o 
  -1   3   1     2819.69     3019.70     25.37 o 
   0   3   1      503.36      449.36      6.48 o 
   1   3   1     2015.93     2225.80     21.13 o 
   2   3   1      768.26      738.91     11.52 o 
   3   3   1      423.80      439.25      9.19 o 
   4   3   1      219.07      206.03     11.22 o 
   5   3   1       37.76       46.64      7.72 o 
   6   3   1       19.89       25.84     12.77 o 
  -6   4   1        0.64       13.27      5.76 o 
  -5   4   1      482.52      436.50     18.21 o 
  -4   4   1        2.15        5.23      3.44 o 
  -3   4   1        2.10        5.42      2.11 o 
  -2   4   1      131.46      127.50      6.92 o 
  -1   4   1     5470.22     5813.46     49.14 o 
   0   4   1      982.86     1101.48     12.36 o 
   1   4   1       68.54       70.79      2.66 o 
   2   4   1      283.58      277.40      6.58 o 
   3   4   1      245.32      292.04      8.05 o 
   4   4   1      398.11      408.62     16.02 o 
   5   4   1        0.54        2.15      4.08 o 
   6   4   1        5.60       35.84     14.61 o 
  -6   5   1       27.07       41.87      7.69 o 
  -5   5   1      278.50      290.03     18.78 o 
  -4   5   1        0.60        0.00      3.33 o 
  -3   5   1       64.72       87.04      5.14 o 
  -2   5   1        8.58       10.55      2.00 o 
  -1   5   1      390.20      362.43      6.42 o 
   0   5   1      334.74      375.07      5.30 o 
   1   5   1      504.76      574.56      8.72 o 
   2   5   1       44.46       42.64      2.99 o 
   3   5   1      130.12      121.68      5.55 o 
   4   5   1       16.98       14.29      3.92 o 
   5   5   1       18.54       22.83      5.86 o 
   6   5   1       16.19        0.00     11.89 o 
  -6   6   1       18.99       28.79      6.89 o 
  -5   6   1        3.09        8.46      7.08 o 
  -4   6   1      623.49      555.73     18.27 o 
  -3   6   1        1.15        3.20      2.17 o 
  -2   6   1        0.31        3.83      1.60 o 
  -1   6   1    16373.39    17672.67    153.05 o 
   0   6   1      665.62      650.81      8.07 o 
   1   6   1     2751.15     2742.93     26.26 o 
   2   6   1       48.77       67.82      4.13 o 
   3   6   1      936.03      875.66     15.30 o 
   4   6   1        7.30        9.74      3.65 o 
   5   6   1        0.07        5.93      4.54 o 
   6   6   1        0.13        1.30     12.83 o 
  -6   7   1        9.21        7.96      5.62 o 
  -5   7   1        5.72        5.15      4.17 o 
  -4   7   1     1014.85      977.99     27.18 o 
  -3   7   1     1266.41     1163.67     17.46 o 
  -2   7   1     3509.67     3623.55     38.68 o 
  -1   7   1    54378.29    57615.47    425.71 o 
   0   7   1      723.46      732.59      9.19 o 
   1   7   1     3388.54     3542.90     35.83 o 
   2   7   1      797.23      835.34     12.46 o 
   3   7   1        0.06        4.13      2.14 o 
   4   7   1       15.39       21.62      4.68 o 
   5   7   1        0.81        3.85      4.09 o 
  -6   8   1        2.00       10.21      5.92 o 
  -5   8   1        0.16        2.13      4.31 o 
  -4   8   1      910.02      814.89     22.75 o 
  -3   8   1       17.03       16.29      3.03 o 
  -2   8   1      161.02      159.69      7.38 o 
  -1   8   1     3024.48     3238.03     28.58 o 
   0   8   1      428.83      394.43      5.63 o 
   1   8   1      621.79      587.60      8.97 o 
   2   8   1      910.69      876.46     13.07 o 
   3   8   1      270.47      252.83     10.83 o 
   4   8   1      253.24      246.81     12.51 o 
   5   8   1       10.55       13.94      5.63 o 
  -6   9   1       10.70        5.03      9.32 o 
  -5   9   1      107.86      114.88     13.05 o 
  -4   9   1       47.10       49.93      6.74 o 
  -3   9   1      617.17      598.56     12.08 o 
  -2   9   1       93.82      102.53      7.42 o 
  -1   9   1     4657.44     4796.43     40.43 o 
   0   9   1     2283.01     2448.09     22.06 o 
   1   9   1     3028.19     2878.16     26.49 o 
   2   9   1       86.30       85.69      4.53 o 
   3   9   1        2.24        5.51      2.26 o 
   4   9   1      743.80      701.21     22.71 o 
   5   9   1        0.97        5.83      4.48 o 
  -6  10   1        2.63        0.00     13.39 o 
  -5  10   1       14.03       25.07      6.10 o 
  -4  10   1      268.09      294.74     15.26 o 
  -3  10   1       53.62       58.56      5.13 o 
  -2  10   1     2317.08     2417.30     26.69 o 
  -1  10   1     3274.17     3486.78     31.11 o 
   0  10   1     2232.07     2122.79     20.05 o 
   1  10   1     2122.64     2152.61     21.38 o 
   2  10   1        3.64        7.69      2.79 o 
   3  10   1       76.53       77.49      5.22 o 
   4  10   1       24.27       24.96      4.77 o 
   5  10   1        3.11        0.98      4.61 o 
  -5  11   1       61.08       62.59      8.39 o 
  -4  11   1       20.99       22.06      5.66 o 
  -3  11   1      437.71      398.26     10.85 o 
  -2  11   1      532.23      542.20      9.55 o 
  -1  11   1     1373.73     1263.13     14.55 o 
   0  11   1     2320.84     2375.48     22.36 o 
   1  11   1      931.44      924.77     11.94 o 
   2  11   1       55.13       55.59      4.12 o 
   3  11   1     1012.20      943.23     15.99 o 
   4  11   1        8.97        8.54      3.34 o 
   5  11   1        8.71        1.77      4.79 o 
  -5  12   1        1.86       12.58      6.27 o 
  -4  12   1      276.78      269.99     14.80 o 
  -3  12   1       64.30       64.99      5.62 o 
  -2  12   1        0.44        3.01      2.12 o 
  -1  12   1      893.43      881.57     11.71 o 
   0  12   1      752.61      759.90      9.98 o 
   1  12   1      102.91      114.22      4.57 o 
   2  12   1        2.69        4.32      1.85 o 
   3  12   1      506.72      451.86     14.17 o 
   4  12   1        1.91        1.82      3.70 o 
   5  12   1        0.70        3.00      4.91 o 
  -5  13   1        0.01       10.16      4.89 o 
  -4  13   1       58.86       62.87      7.52 o 
  -3  13   1      391.96      336.87     15.18 o 
  -2  13   1        9.20       10.32      2.14 o 
  -1  13   1     1069.79     1114.67     13.97 o 
   0  13   1       22.50       23.17      2.10 o 
   1  13   1       18.73       22.96      2.52 o 
   2  13   1      259.02      267.92     16.07 o 
   3  13   1       96.82       90.55      5.89 o 
   4  13   1       26.44       27.80      5.06 o 
   5  13   1        0.00        4.66      4.79 o 
  -5  14   1       12.72       13.43      6.56 o 
  -4  14   1       22.79       19.12      5.19 o 
  -3  14   1      317.53      322.06     10.11 o 
  -2  14   1      877.45      824.56     12.90 o 
  -1  14   1      135.92      175.54      5.32 o 
   0  14   1     1408.81     1401.44     15.92 o 
   1  14   1       54.85       59.83      3.75 o 
   2  14   1       61.31       68.42      5.12 o 
   3  14   1        6.21        5.52      2.75 o 
   4  14   1       75.62       71.72      7.55 o 
   5  14   1        0.92        7.72      4.65 o 
  -5  15   1       18.49        6.10      4.91 o 
  -4  15   1      217.45      243.94     14.69 o 
  -3  15   1       14.29       10.24      3.07 o 
  -2  15   1       26.88       30.48      3.27 o 
  -1  15   1     1358.70     1390.70     17.96 o 
   0  15   1      172.00      179.89      5.44 o 
   1  15   1        3.86        3.65      1.73 o 
   2  15   1      127.28      124.01      6.14 o 
   3  15   1       14.86       12.75      3.15 o 
   4  15   1       21.37       22.01      4.75 o 
   5  15   1       13.06        9.71     11.75 o 
  -5  16   1        1.59        1.50      4.66 o 
  -4  16   1       13.69       25.13      5.63 o 
  -3  16   1      262.08      258.11      9.45 o 
  -2  16   1       29.47       32.95      3.46 o 
  -1  16   1      523.09      494.19      9.71 o 
   0  16   1      380.35      384.56      7.65 o 
   1  16   1      358.31      376.18      7.92 o 
   2  16   1        4.26        6.68      2.30 o 
   3  16   1       93.03       96.03      6.45 o 
   4  16   1       10.97       14.86      4.60 o 
   5  16   1        8.82        4.70      6.48 o 
  -5  17   1       62.49       57.42      8.46 o 
  -4  17   1       60.18       74.01      7.63 o 
  -3  17   1      124.79      139.33      8.19 o 
  -2  17   1      136.84      149.56      6.42 o 
  -1  17   1       65.94       58.86      4.14 o 
   0  17   1      475.09      500.10      9.13 o 
   1  17   1      337.79      358.96      7.90 o 
   2  17   1       67.51       79.49      5.02 o 
   3  17   1      284.55      266.33      9.19 o 
   4  17   1       10.53       15.47      5.68 o 
   5  17   1       14.38       25.97     17.53 o 
  -5  18   1       11.40       13.93      6.59 o 
  -4  18   1       34.99       33.79      6.14 o 
  -3  18   1      159.09      148.93      7.27 o 
  -2  18   1      175.00      173.63      6.93 o 
  -1  18   1       11.85       12.90      2.86 o 
   0  18   1      259.05      273.55      6.67 o 
   1  18   1       29.62       31.34      3.15 o 
   2  18   1      490.28      461.85     13.09 o 
   3  18   1      301.77      271.37     10.67 o 
   4  18   1        9.32        6.53      4.90 o 
   5  18   1       36.68       35.37      7.98 o 
  -5  19   1        4.42        2.66     10.50 o 
  -4  19   1        4.18        6.76      4.51 o 
  -3  19   1       28.68       18.81      4.74 o 
  -2  19   1      285.73      273.78      7.95 o 
  -1  19   1       96.07      101.83      5.89 o 
   0  19   1       38.57       50.44      4.14 o 
   1  19   1        0.08        2.21      2.20 o 
   2  19   1     1160.46     1041.21     30.01 o 
   3  19   1       19.60       12.03      4.24 o 
   4  19   1       21.13       20.06      5.91 o 
   5  19   1        1.19       18.51      6.36 o 
  -5  20   1       13.77       20.55      8.33 o 
  -4  20   1        0.36        8.08      6.20 o 
  -3  20   1       34.23       34.12      4.80 o 
  -2  20   1       86.91       82.11      5.32 o 
  -1  20   1       44.30       55.23      4.47 o 
   0  20   1      800.60      816.62     14.28 o 
   1  20   1      448.57      386.16     10.79 o 
   2  20   1      322.95      302.86     10.17 o 
   3  20   1      149.51      141.13      9.55 o 
   4  20   1        1.44       10.95      5.36 o 
   5  20   1       24.67       56.69      9.73 o 
  -5  21   1        1.04        0.00     11.29 o 
  -4  21   1        6.79       13.59      6.53 o 
  -3  21   1      124.03      112.14     11.05 o 
  -2  21   1       83.75       80.51      6.42 o 
  -1  21   1       12.89       16.02      3.19 o 
   0  21   1       64.96       60.42      5.04 o 
   1  21   1       49.67       51.84      4.60 o 
   2  21   1     1576.91     1489.52     24.68 o 
   3  21   1        1.61        7.02      3.94 o 
   4  21   1      151.06      167.31     13.57 o 
   5  21   1      103.68      120.47     14.51 o 
  -5  22   1       58.07       64.58     17.68 o 
  -4  22   1        4.83        8.08      6.05 o 
  -3  22   1       24.37       33.77      6.25 o 
  -2  22   1       54.29       53.21      6.01 o 
  -1  22   1       13.05       13.44      3.48 o 
   0  22   1      181.55      180.66      8.65 o 
   1  22   1        3.40        7.14      2.75 o 
   2  22   1     1039.35      943.59     20.84 o 
   3  22   1       15.17       17.29      3.96 o 
   4  22   1      189.39      208.36     16.04 o 
  -4  23   1       15.18       22.31      9.31 o 
  -3  23   1       33.22       34.05      9.18 o 
  -2  23   1       76.75       95.20      9.27 o 
  -1  23   1       34.61       43.20      5.61 o 
   0  23   1        0.02        0.14      2.56 o 
   1  23   1       86.77       87.69      6.69 o 
   2  23   1      137.37      153.22      9.09 o 
   3  23   1       70.30       81.55      9.24 o 
   4  23   1       30.57       46.20     10.96 o 
  -4  24   1        4.55        7.71     12.33 o 
  -3  24   1      113.92      106.90     10.55 o 
  -2  24   1       20.04       13.78      5.17 o 
  -1  24   1      407.00      371.95     13.10 o 
   0  24   1       18.98       29.52      4.58 o 
   1  24   1       33.14       41.27      5.62 o 
   2  24   1        5.12       12.53      3.48 o 
   3  24   1        3.53        4.54      5.30 o 
   4  24   1        0.00        4.83      7.49 o 
  -4  25   1       57.85       61.87     12.78 o 
  -3  25   1       56.96       60.01      8.14 o 
  -2  25   1       66.09       60.83      9.59 o 
  -1  25   1       35.91       38.94      5.52 o 
   0  25   1      193.98      205.26     11.53 o 
   1  25   1      116.17      109.16      8.56 o 
   2  25   1      158.20      170.37     12.83 o 
   3  25   1        5.23        9.13      5.85 o 
   4  25   1       39.10       61.38     18.86 o 
  -4  26   1        7.76       23.92     13.04 o 
  -3  26   1        3.94        0.00      4.54 o 
  -2  26   1       19.54       21.31      4.85 o 
  -1  26   1        4.37        8.10      3.85 o 
   0  26   1        0.03        1.72      3.67 o 
   1  26   1        2.75        5.29      4.11 o 
   2  26   1      153.43      143.96     11.86 o 
   3  26   1        3.36        7.76      6.41 o 
   4  26   1        0.46        0.00      9.64 o 
  -4  27   1       10.42       18.21     14.43 o 
  -3  27   1        5.71        9.74      7.03 o 
  -2  27   1       52.99       73.26      9.26 o 
  -1  27   1       74.07       53.98      7.79 o 
   0  27   1      147.22      134.98     12.88 o 
   1  27   1       47.82       61.19      8.21 o 
   2  27   1       23.17       18.64      5.56 o 
   3  27   1        0.01        1.00      5.71 o 
   4  27   1        1.05       10.53     12.30 o 
  -4  28   1       22.55       58.60     16.85 o 
  -3  28   1       10.53       17.29      6.49 o 
  -2  28   1       39.02       37.43      8.53 o 
  -1  28   1        0.60        3.91      4.46 o 
   0  28   1      102.84      124.20     11.33 o 
   1  28   1       94.58       85.36      9.60 o 
   2  28   1       92.55       80.17      9.24 o 
   3  28   1        0.37        2.15      6.14 o 
  -3  29   1       37.63       59.69     12.26 o 
  -2  29   1       82.79       78.05      9.33 o 
  -1  29   1        1.11        0.91      4.64 o 
   0  29   1      241.68      250.24     16.05 o 
   1  29   1       43.10       49.28      7.75 o 
   2  29   1      100.49      111.21     11.10 o 
   3  29   1        0.42        9.02      5.69 o 
  -3  30   1        5.12        4.01      6.42 o 
  -2  30   1        1.42        7.02      4.88 o 
  -1  30   1        6.01        0.92      4.25 o 
   0  30   1        0.40       18.45      4.91 o 
   1  30   1      134.46      143.40     12.65 o 
   2  30   1       19.31       21.79      8.07 o 
   3  30   1        2.85        8.10      9.31 o 
  -3  31   1        9.06       23.07      7.08 o 
  -2  31   1        4.65        8.60      5.11 o 
  -1  31   1       80.46      100.74     10.93 o 
   0  31   1       52.34       69.51     10.30 o 
   1  31   1        0.39        0.00      4.41 o 
   2  31   1        4.79       15.04      5.33 o 
   3  31   1        0.25       10.20     12.80 o 
  -3  32   1        0.39        2.40     14.40 o 
  -2  32   1       16.28       28.64      6.67 o 
  -1  32   1        7.26        3.50      6.45 o 
   0  32   1        7.65       21.40      5.64 o 
   1  32   1       44.97       34.83     11.94 o 
   2  32   1        3.40        2.79      9.03 o 
   3  32   1        3.48        4.48      7.95 o 
  -2  33   1        5.90       22.96      5.86 o 
  -1  33   1       45.89       56.92      8.47 o 
   0  33   1        1.81        5.96      4.84 o 
   1  33   1       12.56        8.46      5.24 o 
   2  33   1       23.54       22.99      6.78 o 
  -2  34   1        4.82        5.39      6.87 o 
  -1  34   1        7.04       11.22      5.98 o 
   0  34   1       14.23       20.06      8.42 o 
   1  34   1        4.51        0.00      5.08 o 
   2  34   1        2.43        0.78      5.51 o 
  -2  35   1        1.67        8.31      5.83 o 
  -1  35   1        0.48        2.69      5.02 o 
   0  35   1        0.35        0.00      5.25 o 
   1  35   1        0.10        3.56      5.12 o 
   2  35   1       19.97       22.23      8.04 o 
  -1  36   1       11.22       21.53      6.90 o 
   0  36   1       13.59       25.15      6.95 o 
   1  36   1        4.75       14.14      6.38 o 
   0  37   1        7.71        4.79     13.19 o 
  -6   0   2        5.36       17.87      9.09 o 
  -5   0   2     1745.65     1639.55     53.22 o 
  -4   0   2      448.32      415.28     16.88 o 
  -3   0   2      974.43      944.61     21.48 o 
  -2   0   2     2496.77     2544.02     51.21 o 
  -1   0   2       23.06       45.94      3.73 o 
   1   0   2     1460.48     1607.12     32.82 o 
   2   0   2      228.14      188.88     11.23 o 
   3   0   2       34.61       19.29      6.13 o 
   4   0   2       20.77       25.74      6.41 o 
   5   0   2        2.97        2.75      6.08 o 
  -6   1   2        0.73        0.00      5.49 o 
  -5   1   2        1.18       12.39      4.96 o 
  -4   1   2        3.13        7.54      2.94 o 
  -3   1   2        3.53        6.36      1.92 o 
  -2   1   2      536.13      582.43      7.98 o 
  -1   1   2       60.75       58.11      2.35 o 
   0   1   2     4808.69     4650.65     59.79 o 
   1   1   2     1774.19     1807.48     25.29 o 
   2   1   2      653.91      640.37     15.09 o 
   3   1   2       16.16       21.43      4.49 o 
   4   1   2       11.65       13.91      4.98 o 
   5   1   2       12.52       14.23      5.42 o 
  -6   2   2       64.14       49.18      8.59 o 
  -5   2   2       20.13       19.89      7.11 o 
  -4   2   2      163.39      156.95      8.34 o 
  -3   2   2       43.97       30.35      2.85 o 
  -2   2   2      531.29      510.84      7.45 o 
  -1   2   2       56.16       61.90      1.95 o 
   0   2   2     8475.82     8996.98     97.13 o 
   1   2   2       62.33       80.27      3.52 o 
   2   2   2       15.58       17.59      2.84 o 
   3   2   2      276.51      270.60     11.74 o 
   4   2   2       27.47       34.45      5.16 o 
   5   2   2       69.64       82.23      9.83 o 
  -6   3   2      129.15      122.96     12.64 o 
  -5   3   2       48.77       59.29      8.54 o 
  -4   3   2       20.17       21.15      3.74 o 
  -3   3   2      268.68      220.08      6.02 o 
  -2   3   2      624.31      529.61      9.00 o 
  -1   3   2     1201.18     1221.58     13.04 o 
   0   3   2     4231.01     4826.17     43.97 o 
   1   3   2      198.79      180.09      3.86 o 
   2   3   2     2614.72     2878.16     28.75 o 
   3   3   2      493.76      423.52     28.90 o 
   4   3   2        0.21        1.77      2.78 o 
   5   3   2        0.55        0.00      3.93 o 
  -6   4   2       19.76       16.68      6.39 o 
  -5   4   2        0.88        2.73      5.10 o 
  -4   4   2       43.60       37.09      4.39 o 
  -3   4   2      442.05      389.92      9.67 o 
  -2   4   2     3836.04     3829.40     36.84 o 
  -1   4   2    28141.39    29486.55    233.13 o 
   0   4   2      211.68      233.29      3.69 o 
   1   4   2     1068.19     1067.82     13.30 o 
   2   4   2      981.38     1044.94     13.55 o 
   3   4   2      197.56      188.85      9.61 o 
   4   4   2       37.00       43.49      7.13 o 
   5   4   2       55.26       66.50      8.63 o 
  -6   5   2        0.69        0.00     13.78 o 
  -5   5   2        7.19       13.32      4.77 o 
  -4   5   2      156.31      140.46      8.27 o 
  -3   5   2       37.28       46.34      4.30 o 
  -2   5   2      390.10      377.22      7.70 o 
  -1   5   2    16471.96    17596.08    132.22 o 
   0   5   2     1142.12     1198.79     12.91 o 
   1   5   2     1400.83     1423.55     16.91 o 
   2   5   2      373.62      398.93      7.56 o 
   3   5   2      155.44      158.34      8.92 o 
   4   5   2       31.03       42.67      5.76 o 
   5   5   2        1.65        0.00      3.69 o 
  -6   6   2        4.08        2.07      5.05 o 
  -5   6   2      109.17       98.37     10.40 o 
  -4   6   2        6.67       10.40      3.19 o 
  -3   6   2        0.88        0.00      1.96 o 
  -2   6   2      383.44      364.88      7.76 o 
  -1   6   2      969.52      931.46     11.41 o 
   0   6   2     2024.63     2129.57     20.73 o 
   1   6   2     1179.48     1174.38     15.70 o 
   2   6   2      178.06      199.87      5.47 o 
   3   6   2      118.58      121.62      8.04 o 
   4   6   2      338.47      318.95     16.31 o 
   5   6   2        0.00        6.42      4.60 o 
  -6   7   2       11.35       16.65      6.70 o 
  -5   7   2       80.53       91.57     13.63 o 
  -4   7   2        6.50        2.44      2.75 o 
  -3   7   2       32.66       34.18      4.06 o 
  -2   7   2     7376.35     8161.48     66.53 o 
  -1   7   2      980.67      993.04     12.15 o 
   0   7   2     1701.96     1936.43     25.17 o 
   1   7   2        1.83        2.08      1.20 o 
   2   7   2        3.00        1.55      1.60 o 
   3   7   2       29.94       24.69      4.24 o 
   4   7   2        0.06        0.44      3.13 o 
   5   7   2        6.90       11.98      7.00 o 
  -6   8   2        1.13        4.36      5.23 o 
  -5   8   2        0.12        5.04      4.23 o 
  -4   8   2       57.28       71.17      6.33 o 
  -3   8   2       17.04       20.50      3.15 o 
  -2   8   2       16.42       23.47      2.47 o 
  -1   8   2       43.05       52.49      2.70 o 
   0   8   2     2042.94     2078.89     20.96 o 
   1   8   2     1008.17     1091.66     13.06 o 
   2   8   2      865.26      766.58     12.11 o 
   3   8   2       32.47       33.11      4.72 o 
   4   8   2       67.12       42.79      7.58 o 
   5   8   2       25.88       23.15      6.13 o 
  -6   9   2        3.35       15.90      5.69 o 
  -5   9   2        0.03        0.00      5.38 o 
  -4   9   2      143.28      159.64      8.97 o 
  -3   9   2       50.79       38.73      3.97 o 
  -2   9   2        8.11        5.14      1.72 o 
  -1   9   2      944.43     1019.81     12.04 o 
   0   9   2      505.56      490.00     11.02 o 
   1   9   2     2133.97     2050.07     20.57 o 
   2   9   2      149.88      120.10      5.12 o 
   3   9   2       33.43       33.96      5.77 o 
   4   9   2       64.59       60.11      6.64 o 
   5   9   2        0.10        0.00      4.39 o 
  -6  10   2        1.49       21.40      7.60 o 
  -5  10   2        0.95        0.61      4.20 o 
  -4  10   2       92.68       96.14      7.07 o 
  -3  10   2       82.31       92.85      5.82 o 
  -2  10   2       11.56        8.80      1.86 o 
  -1  10   2     7719.27     8151.60     65.35 o 
   0  10   2      435.26      405.06      7.19 o 
   1  10   2     1590.78     1663.86     19.06 o 
   2  10   2       62.82       67.38      4.27 o 
   3  10   2      649.01      592.42     15.54 o 
   4  10   2       38.66       43.04      5.92 o 
   5  10   2       34.19       37.11      7.73 o 
  -6  11   2        3.98       35.58     10.79 o 
  -5  11   2       24.16       26.96      6.44 o 
  -4  11   2       41.07       47.09      5.28 o 
  -3  11   2       98.69       88.08      5.68 o 
  -2  11   2      100.47       95.70      4.92 o 
  -1  11   2      310.77      315.30      6.16 o 
   0  11   2      455.50      492.98      8.30 o 
   1  11   2     1552.51     1501.67     24.38 o 
   2  11   2       23.08       22.88      4.06 o 
   3  11   2      930.05      858.29     20.83 o 
   4  11   2        1.34        1.11      3.25 o 
   5  11   2       22.07       15.33      5.46 o 
  -5  12   2       16.22       23.28      6.18 o 
  -4  12   2       56.41       57.27      5.62 o 
  -3  12   2      413.26      395.49     10.16 o 
  -2  12   2     1870.51     1776.65     21.90 o 
  -1  12   2      969.65      929.32     13.56 o 
   0  12   2      641.11      656.98     10.19 o 
   1  12   2     2328.83     2371.05     23.97 o 
   2  12   2       21.51       28.23      3.46 o 
   3  12   2      645.46      608.05     16.93 o 
   4  12   2       24.83       29.74      5.83 o 
   5  12   2       19.76       29.53      6.60 o 
  -5  13   2        8.69        4.42      4.85 o 
  -4  13   2        0.13        4.46      2.89 o 
  -3  13   2       49.72       49.72      4.67 o 
  -2  13   2     1998.22     2120.54     23.55 o 
  -1  13   2     3215.17     3378.52     31.42 o 
   0  13   2      148.74      148.07      5.00 o 
   1  13   2     1032.50     1064.68     13.78 o 
   2  13   2       12.60       12.54      2.58 o 
   3  13   2       33.44       34.73      4.98 o 
   4  13   2       35.37       50.05      6.66 o 
   5  13   2       71.86      107.53     11.51 o 
  -5  14   2       27.25       25.30      6.02 o 
  -4  14   2      116.89      126.38     10.24 o 
  -3  14   2      417.04      407.38     10.56 o 
  -2  14   2     3350.05     3344.72     33.37 o 
  -1  14   2      106.77      115.79      4.45 o 
   0  14   2     1765.92     1762.16     20.81 o 
   1  14   2        4.97       19.64      2.35 o 
   2  14   2       55.70       64.93      4.65 o 
   3  14   2       17.78       23.56      4.42 o 
   4  14   2       51.80       55.98      6.84 o 
   5  14   2       11.79       22.83      7.09 o 
  -5  15   2       20.90       18.79      5.70 o 
  -4  15   2        5.69        4.54      3.25 o 
  -3  15   2        6.59        6.52      2.57 o 
  -2  15   2      955.47      911.11     18.04 o 
  -1  15   2     1077.69     1143.06     14.61 o 
   0  15   2      249.18      230.54      6.41 o 
   1  15   2     2259.79     2287.18     24.22 o 
   2  15   2       37.84       45.80      3.84 o 
   3  15   2      763.49      730.91     18.01 o 
   4  15   2       18.76       30.93      6.17 o 
   5  15   2       21.90       32.48      8.69 o 
  -5  16   2       35.43       49.34      7.94 o 
  -4  16   2       13.77       16.74      3.92 o 
  -3  16   2      343.13      347.02     11.77 o 
  -2  16   2        1.12        2.08      2.10 o 
  -1  16   2      735.85      718.52     11.11 o 
   0  16   2       96.02      102.21      6.06 o 
   1  16   2      304.72      286.75      6.76 o 
   2  16   2       10.98       15.35      2.66 o 
   3  16   2       47.02       50.95      7.50 o 
   4  16   2        4.22        7.62      5.21 o 
   5  16   2       26.71       29.25      7.14 o 
  -5  17   2        2.49        6.92      8.81 o 
  -4  17   2       78.38       76.07      6.94 o 
  -3  17   2       89.04       71.30      5.35 o 
  -2  17   2        0.10        5.77      2.31 o 
  -1  17   2      182.79      196.54      6.05 o 
   0  17   2     1643.02     1598.19     22.45 o 
   1  17   2      145.12      130.22      7.15 o 
   2  17   2       29.54       22.79      3.33 o 
   3  17   2       14.31       22.33      5.17 o 
   4  17   2        3.27       11.80      5.14 o 
   5  17   2       14.78       22.16     10.03 o 
  -5  18   2      100.94      104.87     12.81 o 
  -4  18   2        2.96        9.36      4.53 o 
  -3  18   2       48.82       60.26      5.23 o 
  -2  18   2       79.58       85.48      5.12 o 
  -1  18   2       82.38       79.41      4.98 o 
   0  18   2      730.29      711.54     12.82 o 
   1  18   2        1.71        4.79      2.12 o 
   2  18   2      741.63      685.09     13.90 o 
   3  18   2      248.31      240.29     16.06 o 
   4  18   2        6.20       14.79      5.44 o 
   5  18   2       16.79       10.77      6.93 o 
  -5  19   2        1.29        0.00      5.42 o 
  -4  19   2       11.69       10.95      4.31 o 
  -3  19   2       36.22       44.66      5.44 o 
  -2  19   2      931.57      886.40     15.91 o 
  -1  19   2       17.64       19.30      3.26 o 
   0  19   2       48.85       47.21      5.05 o 
   1  19   2      153.77      158.20      7.74 o 
   2  19   2      222.51      236.23      9.05 o 
   3  19   2       31.38       14.82      7.07 o 
   4  19   2       19.72       12.03      5.57 o 
   5  19   2       23.00       27.94      8.54 o 
  -5  20   2       29.67       22.13     13.13 o 
  -4  20   2       83.16       87.71     11.63 o 
  -3  20   2       11.29       17.83      3.96 o 
  -2  20   2       94.19       97.55      6.90 o 
  -1  20   2       57.10       54.37      5.22 o 
   0  20   2       50.45       52.75      4.75 o 
   1  20   2       13.01       13.29      3.07 o 
   2  20   2       10.13       11.67      3.01 o 
   3  20   2       50.92       55.24      7.29 o 
   4  20   2       11.03       11.31      5.44 o 
  -5  21   2        4.11        7.87     10.59 o 
  -4  21   2        0.37        7.88      6.66 o 
  -3  21   2       49.23       50.98      6.10 o 
  -2  21   2        2.03        9.22      3.12 o 
  -1  21   2       48.46       53.27      5.19 o 
   0  21   2       43.77       38.65      4.28 o 
   1  21   2        0.00        1.44      2.46 o 
   2  21   2      107.08      111.84      7.61 o 
   3  21   2      198.05      228.46     25.39 o 
   4  21   2        1.27        0.00      5.24 o 
  -5  22   2       35.13       15.02     12.30 o 
  -4  22   2       58.65       81.45     13.37 o 
  -3  22   2      150.14      166.96     12.47 o 
  -2  22   2       62.20       63.71      5.99 o 
  -1  22   2       19.21       27.33      4.02 o 
   0  22   2        7.25       11.35      3.91 o 
   1  22   2       50.31       56.74      5.44 o 
   2  22   2      163.92      158.67     10.29 o 
   3  22   2        0.22        6.35      4.98 o 
   4  22   2       10.07        0.00      5.70 o 
  -4  23   2        7.01        4.84     21.14 o 
  -3  23   2       10.40       14.91      4.82 o 
  -2  23   2      163.44      172.79     10.85 o 
  -1  23   2       29.75       35.25      4.50 o 
   0  23   2       41.52       52.24      5.23 o 
   1  23   2       98.48       98.93      7.25 o 
   2  23   2      109.15      100.31      9.18 o 
   3  23   2      126.63      117.32     12.49 o 
   4  23   2       39.37       30.51      8.38 o 
  -4  24   2        0.11        0.00      7.57 o 
  -3  24   2      186.27      192.38     13.82 o 
  -2  24   2        9.52        7.76      4.07 o 
  -1  24   2      256.78      228.27     13.86 o 
   0  24   2        2.39        8.01      3.25 o 
   1  24   2        0.56        1.89      2.66 o 
   2  24   2      235.45      234.35     12.75 o 
   3  24   2      116.85      116.94     17.86 o 
   4  24   2        1.75        6.12      9.97 o 
  -4  25   2       52.64       54.41     11.87 o 
  -3  25   2       13.53       25.40      6.08 o 
  -2  25   2       42.42       33.79      5.64 o 
  -1  25   2        0.01        4.02      3.25 o 
   0  25   2      208.34      190.58     11.47 o 
   1  25   2      184.37      210.87     11.83 o 
   2  25   2       41.89       42.13      5.35 o 
   3  25   2        0.83        3.71      5.49 o 
   4  25   2       34.58       63.23     12.29 o 
  -4  26   2       14.04        8.25      7.75 o 
  -3  26   2        0.91        2.11      4.75 o 
  -2  26   2       13.45       13.30      4.46 o 
  -1  26   2        0.01        4.93      3.58 o 
   0  26   2       37.89       41.01      5.50 o 
   1  26   2      142.56      155.37     10.61 o 
   2  26   2        0.18        5.14      3.73 o 
   3  26   2       10.63        2.07     12.00 o 
   4  26   2        9.74       20.28     13.90 o 
  -4  27   2       53.09       79.84     13.41 o 
  -3  27   2        0.33        5.63      4.91 o 
  -2  27   2       40.15       36.11      6.07 o 
  -1  27   2        7.35       10.75      4.13 o 
   0  27   2      391.74      398.49     14.71 o 
   1  27   2      260.59      268.16     13.76 o 
   2  27   2       35.04       23.35      7.26 o 
   3  27   2        5.53       21.58     12.95 o 
   4  27   2       27.97       79.24     19.34 o 
  -4  28   2       12.67       19.20      9.20 o 
  -3  28   2        0.53        0.00      4.90 o 
  -2  28   2       11.78       11.15      4.36 o 
  -1  28   2        3.44        4.45      3.90 o 
   0  28   2       23.45       20.17      5.33 o 
   1  28   2      105.97      113.08     10.85 o 
   2  28   2        5.20        2.41      4.73 o 
   3  28   2       37.21       48.20     16.44 o 
  -3  29   2        3.34        0.89      6.06 o 
  -2  29   2        2.03        5.65      7.06 o 
  -1  29   2       13.72       20.03      7.54 o 
   0  29   2      146.23      180.06     14.17 o 
   1  29   2       75.98       72.30      9.17 o 
   2  29   2        0.07        5.18      4.92 o 
   3  29   2        9.00       26.85     12.42 o 
  -3  30   2       27.50       32.14      8.04 o 
  -2  30   2        0.16        0.00      5.44 o 
  -1  30   2       34.65       56.56      8.34 o 
   0  30   2        2.68        5.98      4.56 o 
   1  30   2      108.34      116.06     11.59 o 
   2  30   2       17.89       31.70      6.54 o 
   3  30   2       15.27       34.59     12.89 o 
  -3  31   2        0.07        1.45      5.43 o 
  -2  31   2       34.87       28.76     11.16 o 
  -1  31   2      102.09      114.76     11.33 o 
   0  31   2        1.67        7.56      4.80 o 
   1  31   2       19.34       19.81      5.89 o 
   2  31   2        5.97       11.30      5.48 o 
   3  31   2        2.68        0.00     11.41 o 
  -3  32   2       12.19       28.15      8.15 o 
  -2  32   2       24.14       20.95      7.24 o 
  -1  32   2       90.31      141.77     13.14 o 
   0  32   2       60.44       68.53      9.11 o 
   1  32   2       69.06       57.22      8.82 o 
   2  32   2       41.82       53.65      8.42 o 
  -2  33   2       26.73       28.50      6.64 o 
  -1  33   2       42.03       20.67      9.06 o 
   0  33   2        0.39       13.93      6.21 o 
   1  33   2        3.74        8.87      5.39 o 
   2  33   2        0.82       13.54      5.65 o 
  -2  34   2       18.01        1.75      6.40 o 
  -1  34   2       23.20       32.62      7.89 o 
   0  34   2        0.04        1.30      6.04 o 
   1  34   2        9.22       19.26      6.66 o 
   2  34   2       23.42       28.40      8.71 o 
  -2  35   2        3.20        5.06      5.99 o 
  -1  35   2        2.24        8.89      5.53 o 
   0  35   2        6.04       10.14      5.81 o 
   1  35   2       17.81       21.70      7.00 o 
  -1  36   2       23.14       23.64      7.19 o 
   0  36   2       76.99       78.65     10.75 o 
   1  36   2        9.46       15.87      8.19 o 
  -6   1   3      200.40      207.30     16.92 o 
  -5   1   3       16.81       23.74      5.35 o 
  -4   1   3        8.69       11.88      3.38 o 
  -3   1   3     1298.68     1300.37     22.79 o 
  -2   1   3      622.44      555.87     10.80 o 
  -1   1   3      112.21       99.58      4.96 o 
   0   1   3      160.61      152.89      6.32 o 
   1   1   3      182.15      170.82      4.70 o 
   2   1   3        0.59        4.85      2.54 o 
   3   1   3      154.82      136.37      9.97 o 
   4   1   3       32.88       23.44      6.82 o 
   5   1   3       14.69       14.28      5.35 o 
  -6   2   3       21.94       29.68      7.98 o 
  -5   2   3      172.13      156.51     12.85 o 
  -4   2   3        5.79        7.71      3.32 o 
  -3   2   3      481.77      471.36     13.77 o 
  -2   2   3       24.20       19.96      2.11 o 
  -1   2   3     2050.64     2344.49     22.89 o 
   0   2   3     6700.85     6852.60     68.15 o 
   1   2   3     1244.09     1352.28     17.15 o 
   2   2   3     2746.53     2992.59     43.13 o 
   3   2   3       45.09       43.52      5.69 o 
   4   2   3        0.07        2.16      3.18 o 
   5   2   3       72.77      104.92     11.06 o 
  -6   3   3       14.18       21.05      6.46 o 
  -5   3   3       98.90      113.15     11.20 o 
  -4   3   3       40.39       30.73      4.14 o 
  -3   3   3      166.97      133.83      7.24 o 
  -2   3   3        3.28        0.82      1.42 o 
  -1   3   3     2187.67     2227.87     21.88 o 
   0   3   3      177.29      186.88      4.74 o 
   1   3   3       81.10       95.99      3.53 o 
   2   3   3     1432.31     1497.09     26.48 o 
   3   3   3        3.10        3.43      2.64 o 
   4   3   3       15.18       19.07      4.18 o 
   5   3   3       18.04       28.63      6.47 o 
  -6   4   3       21.01       11.15      6.17 o 
  -5   4   3       36.73       35.32      6.41 o 
  -4   4   3        5.84       11.04      2.97 o 
  -3   4   3        8.38        9.85      2.85 o 
  -2   4   3      729.58      731.18     11.33 o 
  -1   4   3    12400.60    13040.13    100.80 o 
   0   4   3      814.44      686.95     10.85 o 
   1   4   3     6036.94     6582.49     61.55 o 
   2   4   3      727.17      759.88     12.72 o 
   3   4   3       22.36       36.38      4.83 o 
   4   4   3       31.86       40.24      5.80 o 
   5   4   3        4.40        1.08      4.22 o 
  -6   5   3        9.02       19.03      6.67 o 
  -5   5   3       64.60       75.88      8.97 o 
  -4   5   3       10.47        5.81      2.65 o 
  -3   5   3     1140.48      989.68     15.56 o 
  -2   5   3      251.24      237.01      6.16 o 
  -1   5   3     5900.19     6076.88     49.20 o 
   0   5   3       25.68       40.53      2.20 o 
   1   5   3      782.06      874.54     11.45 o 
   2   5   3      627.47      674.38     11.84 o 
   3   5   3        0.33        3.49      2.50 o 
   4   5   3       71.17       71.80      7.43 o 
   5   5   3        4.77        7.71      4.81 o 
  -6   6   3       45.74       49.90      8.95 o 
  -5   6   3        0.89        5.54      4.22 o 
  -4   6   3        6.22        0.77      2.26 o 
  -3   6   3        0.01        1.35      1.99 o 
  -2   6   3     2066.51     2084.31     21.29 o 
  -1   6   3     1132.27     1060.85     12.03 o 
   0   6   3     1843.51     1863.32     17.72 o 
   1   6   3     2328.79     2432.17     28.16 o 
   2   6   3       18.40       14.01      1.96 o 
   3   6   3      301.67      301.36     14.46 o 
   4   6   3       48.57       45.55      6.10 o 
   5   6   3        0.51        5.74      4.56 o 
  -6   7   3       86.34      121.31     12.77 o 
  -5   7   3       42.29       62.82      8.24 o 
  -4   7   3      176.61      188.49     10.61 o 
  -3   7   3        4.85        5.98      2.39 o 
  -2   7   3     2579.55     2621.96     41.23 o 
  -1   7   3       27.43       15.57      1.77 o 
   0   7   3      280.42      282.21      4.72 o 
   1   7   3      371.59      351.76      6.86 o 
   2   7   3       10.70       19.65      2.39 o 
   3   7   3        2.20        0.68      2.77 o 
   4   7   3       15.08       16.79      4.45 o 
   5   7   3       52.60       66.54      8.97 o 
  -6   8   3       26.20       39.15      7.90 o 
  -5   8   3       15.01        5.70      4.32 o 
  -4   8   3       29.84       31.61      6.84 o 
  -3   8   3        0.10        4.34      4.25 o 
  -2   8   3     1085.99     1097.22     16.11 o 
  -1   8   3      100.83      108.83      3.87 o 
   0   8   3     2903.75     3090.06     33.20 o 
   1   8   3      374.77      418.67      7.71 o 
   2   8   3       84.00       68.88      4.01 o 
   3   8   3      168.91      159.57      9.44 o 
   4   8   3       89.31       90.04      8.40 o 
   5   8   3       47.29       40.04      7.17 o 
  -6   9   3       19.52       26.44      8.12 o 
  -5   9   3        0.60        0.26      3.78 o 
  -4   9   3        5.76        8.30      3.20 o 
  -3   9   3       55.07       51.63      4.41 o 
  -2   9   3       41.86       63.95      3.70 o 
  -1   9   3       84.95       67.82      2.94 o 
   0   9   3     1150.22     1197.24     16.83 o 
   1   9   3      493.38      553.60      9.22 o 
   2   9   3      105.02      100.68      5.25 o 
   3   9   3        9.63       15.36      3.59 o 
   4   9   3      116.87      123.18      9.89 o 
   5   9   3        8.15       13.43      5.79 o 
  -6  10   3        0.60        2.24      6.08 o 
  -5  10   3       37.45       41.53     11.36 o 
  -4  10   3        3.93        7.07      3.08 o 
  -3  10   3       80.12       75.25      5.30 o 
  -2  10   3      714.26      766.09     12.11 o 
  -1  10   3     1420.68     1428.95     15.66 o 
   0  10   3       43.73       56.84      4.09 o 
   1  10   3     2945.31     3114.78     31.23 o 
   2  10   3       35.93       48.88      4.08 o 
   3  10   3      137.18      128.79      8.60 o 
   4  10   3       21.76       15.61      4.35 o 
   5  10   3        0.20        0.81      8.38 o 
  -6  11   3        1.89        8.70      6.67 o 
  -5  11   3        0.34        0.00      4.14 o 
  -4  11   3        4.27        3.82      2.81 o 
  -3  11   3      105.10      105.83      6.25 o 
  -2  11   3     2284.72     2267.25     24.17 o 
  -1  11   3       39.67       54.87      2.89 o 
   0  11   3     1001.78     1058.01     16.22 o 
   1  11   3     1419.11     1493.53     30.84 o 
   2  11   3      863.92      853.20     13.83 o 
   3  11   3      313.45      292.86     11.60 o 
   4  11   3      178.12      171.77     11.32 o 
   5  11   3        0.25        7.97      5.12 o 
  -5  12   3       14.52       14.81      6.13 o 
  -4  12   3      108.04      105.74      7.85 o 
  -3  12   3       15.40       11.67      2.88 o 
  -2  12   3     3853.34     3789.47     38.64 o 
  -1  12   3       34.99       37.72      2.47 o 
   0  12   3       57.63       49.93      4.04 o 
   1  12   3      788.30      795.64     12.09 o 
   2  12   3        0.86        3.75      2.74 o 
   3  12   3       27.87       19.81      4.26 o 
   4  12   3        0.38        4.36      3.64 o 
   5  12   3        4.06        0.00      4.95 o 
  -5  13   3        7.71        5.42      4.51 o 
  -4  13   3       29.00       26.99      4.44 o 
  -3  13   3        7.87       11.46      2.88 o 
  -2  13   3       94.67       88.48      5.02 o 
  -1  13   3      112.59      127.41      4.36 o 
   0  13   3      365.37      338.09      6.85 o 
   1  13   3      289.62      318.69      7.23 o 
   2  13   3      218.73      238.20      8.51 o 
   3  13   3      266.11      238.06     11.97 o 
   4  13   3      111.53      114.48      9.54 o 
   5  13   3        3.59       13.61      6.14 o 
  -5  14   3        5.06        2.78      4.53 o 
  -4  14   3       44.82       53.48      5.93 o 
  -3  14   3      719.26      742.52     15.86 o 
  -2  14   3      581.58      527.30      9.95 o 
  -1  14   3      410.60      399.09      7.26 o 
   0  14   3      662.20      689.79     10.98 o 
   1  14   3      722.05      731.52     11.08 o 
   2  14   3      753.74      743.01     13.92 o 
   3  14   3       84.88       87.90      9.71 o 
   4  14   3        3.59        0.66      4.37 o 
   5  14   3        3.30       17.99      6.34 o 
  -5  15   3        0.07       12.47      5.91 o 
  -4  15   3        2.35        5.29      2.97 o 
  -3  15   3      153.59      147.08      7.67 o 
  -2  15   3      200.10      203.14      6.60 o 
  -1  15   3       48.91       42.87      3.83 o 
   0  15   3        0.00        1.25      1.59 o 
   1  15   3        1.04        0.95      1.91 o 
   2  15   3      345.10      366.62     10.26 o 
   3  15   3        7.63       12.97      4.36 o 
   4  15   3        4.27        1.53      4.42 o 
   5  15   3       15.52       28.93     14.44 o 
  -5  16   3        5.62        0.00      5.68 o 
  -4  16   3        4.08       10.07      3.80 o 
  -3  16   3       31.90       33.28      4.24 o 
  -2  16   3       30.26       33.85      3.28 o 
  -1  16   3       33.79       37.85      3.39 o 
   0  16   3       51.53       51.75      4.70 o 
   1  16   3       37.74       41.84      3.86 o 
   2  16   3      117.39      131.32      7.33 o 
   3  16   3      228.68      236.56     16.39 o 
   4  16   3       61.70       62.50      8.59 o 
   5  16   3        1.26        8.50      6.48 o 
  -5  17   3        1.53        0.00      5.10 o 
  -4  17   3       80.20       69.57      9.03 o 
  -3  17   3        0.04        5.39      2.88 o 
  -2  17   3        1.59        2.44      2.28 o 
  -1  17   3       37.24       33.65      4.16 o 
   0  17   3      202.38      210.52      9.72 o 
   1  17   3        0.00        2.14      2.03 o 
   2  17   3       37.12       45.29      4.84 o 
   3  17   3       17.98       17.85      4.61 o 
   4  17   3        6.98       12.89      5.23 o 
   5  17   3       17.53       24.00      7.66 o 
  -5  18   3        0.48        0.00      4.75 o 
  -4  18   3        1.40        4.48      3.95 o 
  -3  18   3        3.37        0.27      2.73 o 
  -2  18   3        5.33        7.70      2.74 o 
  -1  18   3      310.07      288.90      9.29 o 
   0  18   3      196.44      191.37      9.73 o 
   1  18   3      158.79      154.63      8.19 o 
   2  18   3      356.97      359.65     11.91 o 
   3  18   3        5.02       11.48      4.66 o 
   4  18   3       21.27       17.95      6.59 o 
   5  18   3        7.18       31.03      9.35 o 
  -5  19   3       20.56       37.38      8.00 o 
  -4  19   3      101.26       85.54     11.13 o 
  -3  19   3      647.89      547.04     16.07 o 
  -2  19   3      526.43      492.36     12.84 o 
  -1  19   3      122.62      146.37      7.97 o 
   0  19   3       45.55       46.30      5.27 o 
   1  19   3       48.39       48.68      6.07 o 
   2  19   3      101.18      107.13     10.26 o 
   3  19   3       38.32       41.42      7.87 o 
   4  19   3       49.54       71.77     11.11 o 
  -5  20   3        7.87       11.80      7.47 o 
  -4  20   3      119.68      116.97     11.11 o 
  -3  20   3       46.21       40.72      5.66 o 
  -2  20   3       61.85       54.94      5.68 o 
  -1  20   3      991.74      846.87     17.23 o 
   0  20   3      169.55      153.48      9.29 o 
   1  20   3       76.96       73.02      5.86 o 
   2  20   3        1.13        4.62      2.96 o 
   3  20   3        0.86        4.68      4.69 o 
   4  20   3       73.03      101.63     13.00 o 
  -5  21   3       17.11       22.94     11.18 o 
  -4  21   3        1.22        0.23      4.66 o 
  -3  21   3      369.03      350.80     14.20 o 
  -2  21   3      130.90      136.73      9.70 o 
  -1  21   3      807.45      701.75     15.75 o 
   0  21   3        2.39        6.18      2.59 o 
   1  21   3        0.09        2.82      2.42 o 
   2  21   3      142.15      151.17      8.95 o 
   3  21   3       33.64       47.23     10.07 o 
   4  21   3        6.70        9.32      9.47 o 
  -5  22   3        8.45       20.87     12.42 o 
  -4  22   3       64.11       71.60      9.18 o 
  -3  22   3      167.57      138.86     10.16 o 
  -2  22   3       39.92       41.08      4.99 o 
  -1  22   3      445.06      465.23     12.89 o 
   0  22   3      145.03      147.07      8.59 o 
   1  22   3        0.06        4.25      2.50 o 
   2  22   3       28.39       34.85      4.64 o 
   3  22   3       15.49       12.51      6.08 o 
   4  22   3       79.09      112.54     13.59 o 
  -4  23   3       16.38       15.64      5.97 o 
  -3  23   3        1.26        1.76      4.39 o 
  -2  23   3        0.27        2.90      2.83 o 
  -1  23   3      432.10      386.04     11.86 o 
   0  23   3        1.44        0.70      2.53 o 
   1  23   3      153.83      177.95     10.79 o 
   2  23   3       42.47       46.06      5.49 o 
   3  23   3        0.72       10.05      5.59 o 
   4  23   3       13.25       19.44      9.98 o 
  -4  24   3        2.32        5.09      6.29 o 
  -3  24   3       17.91       30.09      6.26 o 
  -2  24   3       52.61       73.42      6.49 o 
  -1  24   3      115.01      117.73      8.15 o 
   0  24   3      266.17      274.20     12.66 o 
   1  24   3      130.23      138.42     11.22 o 
   2  24   3      112.19      107.14      8.12 o 
   3  24   3       73.08       80.22     10.97 o 
   4  24   3       14.28       18.73     12.69 o 
  -4  25   3       24.44       34.10      7.93 o 
  -3  25   3       18.48       21.57      6.04 o 
  -2  25   3       12.76       14.34      4.25 o 
  -1  25   3      452.04      401.29     14.20 o 
   0  25   3       90.67       86.85      7.06 o 
   1  25   3      508.50      471.89     15.32 o 
   2  25   3       21.38       16.41      4.33 o 
   3  25   3        0.00        5.69      5.33 o 
   4  25   3      148.80      194.40     19.27 o 
  -4  26   3        0.12        6.92      5.82 o 
  -3  26   3       65.16       60.55      8.56 o 
  -2  26   3        2.42        4.76      3.92 o 
  -1  26   3       14.98       16.70      4.29 o 
   0  26   3      104.81      122.03     11.12 o 
   1  26   3      250.14      225.99     11.50 o 
   2  26   3      243.66      248.72     15.17 o 
   3  26   3       59.05       60.43     10.13 o 
   4  26   3        0.60        8.90      8.15 o 
  -4  27   3        4.94        5.15      5.93 o 
  -3  27   3       10.88       11.89      5.53 o 
  -2  27   3       16.30       13.56      4.82 o 
  -1  27   3        0.83        0.00      3.27 o 
   0  27   3       37.75       52.46      6.75 o 
   1  27   3      266.44      257.21     13.75 o 
   2  27   3       12.52       13.30      4.60 o 
   3  27   3       10.87       11.42      6.39 o 
  -4  28   3       33.26       32.50      8.63 o 
  -3  28   3        0.60        3.73      5.21 o 
  -2  28   3       15.90       13.99      4.89 o 
  -1  28   3       11.10       20.30      4.78 o 
   0  28   3      111.90      115.98     10.29 o 
   1  28   3       42.67       48.66      6.58 o 
   2  28   3        2.35       12.41      4.67 o 
   3  28   3        9.41        9.34      9.82 o 
  -3  29   3       11.88       11.28      5.68 o 
  -2  29   3       12.50       25.30      5.45 o 
  -1  29   3       26.94       24.45      5.51 o 
   0  29   3       93.14      103.38     10.49 o 
   1  29   3       15.20       21.91      5.47 o 
   2  29   3       32.76       49.68     12.10 o 
   3  29   3        0.07        0.00     10.05 o 
  -3  30   3        4.67       10.02      5.68 o 
  -2  30   3       29.07       24.21      5.43 o 
  -1  30   3       31.34       32.99      5.82 o 
   0  30   3        0.41        5.46      8.64 o 
   1  30   3       43.94       51.92      7.90 o 
   2  30   3        3.41        1.39      5.09 o 
   3  30   3        0.29        0.00      9.76 o 
  -3  31   3       28.54       43.03      8.84 o 
  -2  31   3        9.22        0.00      6.67 o 
  -1  31   3       61.21       50.70      8.99 o 
   0  31   3        9.08       13.65      5.33 o 
   1  31   3      224.38      198.27     15.19 o 
   2  31   3        0.05        4.78      4.98 o 
  -3  32   3       12.23       21.37      7.21 o 
  -2  32   3        8.62        8.95      5.28 o 
  -1  32   3       42.95       43.75     11.84 o 
   0  32   3      107.15      136.81     12.69 o 
   1  32   3       22.99       20.48      6.10 o 
   2  32   3        9.64        6.18      8.07 o 
  -2  33   3        2.05        3.73      5.94 o 
  -1  33   3        2.84        6.60      5.11 o 
   0  33   3      108.17       85.94     10.39 o 
   1  33   3       17.87       21.30      6.54 o 
   2  33   3        0.05       19.40      6.96 o 
  -2  34   3       30.32       35.42      8.09 o 
  -1  34   3       12.81       11.06      5.69 o 
   0  34   3      116.24      111.31     12.06 o 
   1  34   3        0.08        0.00      5.19 o 
   2  34   3       38.02       45.60     12.83 o 
  -2  35   3       39.79       35.66     16.14 o 
  -1  35   3        9.74       17.53      6.54 o 
   0  35   3       45.82       52.85      8.80 o 
   1  35   3       11.33       13.78      7.17 o 
  -1  36   3        6.21       18.72      9.09 o 
   0  36   3        5.72        6.37      6.09 o 
  -6   0   4        9.41       17.41      8.76 o 
  -5   0   4        1.84        8.85      8.19 o 
  -4   0   4      559.23      497.71     19.33 o 
  -3   0   4     1382.73     1321.80     30.06 o 
  -2   0   4       11.53        6.03      3.01 o 
  -1   0   4      794.40      758.87     16.83 o 
   0   0   4     3253.20     3425.05     60.26 o 
   1   0   4      310.26      347.51     11.49 o 
   2   0   4      764.83      780.77     30.48 o 
   3   0   4       23.88       10.28      4.94 o 
   4   0   4       44.12       33.00      8.97 o 
   5   0   4       25.40       30.52     11.83 o 
  -6   1   4        0.41        6.72      5.27 o 
  -5   1   4        3.28        4.60      4.43 o 
  -4   1   4       23.92       33.12      4.27 o 
  -3   1   4        4.94        4.07      2.46 o 
  -2   1   4        0.60        2.32      1.76 o 
  -1   1   4     2461.97     2477.73     27.46 o 
   0   1   4      474.22      461.24      8.93 o 
   1   1   4       75.03       59.32      3.41 o 
   2   1   4      644.80      672.55     25.15 o 
   3   1   4       24.62       18.80      4.12 o 
   4   1   4       61.40       64.32      7.36 o 
   5   1   4       10.61        0.00      4.46 o 
  -6   2   4       37.81       44.91      7.53 o 
  -5   2   4       10.85       20.91      5.09 o 
  -4   2   4        6.16        3.43      2.48 o 
  -3   2   4      328.48      289.28      9.29 o 
  -2   2   4      151.43      145.99      6.39 o 
  -1   2   4      141.76      135.67      7.46 o 
   0   2   4     1640.92     1713.77     26.12 o 
   1   2   4     1113.67     1143.92     14.85 o 
   2   2   4        0.11        8.30      3.07 o 
   3   2   4      210.74      237.01     12.68 o 
   4   2   4        3.12        8.33      3.96 o 
   5   2   4       34.06       32.38      6.45 o 
  -6   3   4        3.79       14.37      8.31 o 
  -5   3   4        7.85       10.67      4.70 o 
  -4   3   4       13.10       13.92      3.20 o 
  -3   3   4     1659.17     1665.33     25.01 o 
  -2   3   4     2056.69     2065.85     23.26 o 
  -1   3   4      883.08      845.41     12.37 o 
   0   3   4     5133.48     5479.42     57.04 o 
   1   3   4      635.08      586.36     10.35 o 
   2   3   4        0.02        0.77      2.42 o 
   3   3   4        2.77        1.01      2.63 o 
   4   3   4       62.86       50.93      6.36 o 
   5   3   4      100.13       98.10     12.72 o 
  -6   4   4       67.66       87.18     14.76 o 
  -5   4   4        3.82        0.75      3.77 o 
  -4   4   4       21.95       20.21      3.57 o 
  -3   4   4       14.20       11.90      3.05 o 
  -2   4   4      394.34      413.93      8.36 o 
  -1   4   4     1419.48     1542.93     17.55 o 
   0   4   4      214.67      199.06      6.28 o 
   1   4   4     1537.08     1572.01     19.11 o 
   2   4   4        1.97        5.69      2.64 o 
   3   4   4      190.80      207.22     15.76 o 
   4   4   4      121.49      123.13      9.77 o 
   5   4   4        7.57       13.16      9.40 o 
  -6   5   4       84.34       91.78     10.95 o 
  -5   5   4      124.23      138.98     12.44 o 
  -4   5   4       58.48       63.16      5.80 o 
  -3   5   4      291.07      284.99      9.21 o 
  -2   5   4      935.04     1015.97     14.52 o 
  -1   5   4      184.54      188.70      4.56 o 
   0   5   4      151.64      134.95      4.37 o 
   1   5   4      520.10      564.97      9.15 o 
   2   5   4        7.65       16.53      3.34 o 
   3   5   4        0.10        2.28      3.18 o 
   4   5   4        1.05       11.04      4.01 o 
   5   5   4       41.40       31.48      6.64 o 
  -6   6   4       10.20        8.46      5.97 o 
  -5   6   4       17.73        7.43      5.75 o 
  -4   6   4      139.83      146.77      8.74 o 
  -3   6   4      350.68      324.59     10.19 o 
  -2   6   4     1387.36     1384.29     16.92 o 
  -1   6   4     5497.19     5673.34     47.35 o 
   0   6   4     1335.94     1272.81     17.87 o 
   1   6   4       31.66       40.22      2.95 o 
   2   6   4      589.44      555.27     15.67 o 
   3   6   4      163.59      161.64      9.65 o 
   4   6   4       48.00       53.84      6.80 o 
   5   6   4        0.22        5.83      4.83 o 
  -6   7   4       12.00       10.46      6.45 o 
  -5   7   4       92.15       86.26      9.72 o 
  -4   7   4       24.05       20.49      3.86 o 
  -3   7   4       96.57      112.36      6.98 o 
  -2   7   4        1.52        3.45      1.50 o 
  -1   7   4        5.26        5.91      1.37 o 
   0   7   4       55.50       66.54      2.97 o 
   1   7   4      728.26      847.06     12.16 o 
   2   7   4        0.39        0.55      1.88 o 
   3   7   4       79.34       83.27      7.09 o 
   4   7   4       47.95       42.85      6.11 o 
   5   7   4        0.27       11.64      5.07 o 
  -6   8   4        5.02       14.99      6.25 o 
  -5   8   4        0.19        5.28      4.18 o 
  -4   8   4      103.16      120.54     13.10 o 
  -3   8   4      160.68      157.13      8.45 o 
  -2   8   4     1642.06     1581.84     18.18 o 
  -1   8   4        0.25        0.00      1.09 o 
   0   8   4      814.27      818.94     10.40 o 
   1   8   4      115.27      107.30      4.76 o 
   2   8   4       11.19        8.43      2.35 o 
   3   8   4       68.20       67.38      6.52 o 
   4   8   4        1.47        5.64      3.66 o 
   5   8   4       14.24       25.25      6.13 o 
  -6   9   4       11.20        9.76      7.31 o 
  -5   9   4        9.31        6.24      5.72 o 
  -4   9   4        2.13        4.16      3.45 o 
  -3   9   4        4.15        1.71      2.27 o 
  -2   9   4     2186.36     2050.59     22.17 o 
  -1   9   4      234.30      230.58      5.01 o 
   0   9   4      738.74      812.99     10.25 o 
   1   9   4     2805.23     3198.26     32.27 o 
   2   9   4       10.12        6.62      2.46 o 
   3   9   4      149.57      158.38      9.67 o 
   4   9   4        0.06        3.67      3.56 o 
   5   9   4        2.07        8.16      6.04 o 
  -6  10   4        3.55       26.22      7.88 o 
  -5  10   4       50.63       39.66      6.86 o 
  -4  10   4        2.33        4.16      2.80 o 
  -3  10   4      222.65      204.20      7.97 o 
  -2  10   4       20.71       19.99      2.50 o 
  -1  10   4        9.17        7.95      1.99 o 
   0  10   4     1369.30     1311.00     18.98 o 
   1  10   4       34.00       45.79      3.36 o 
   2  10   4      148.14      165.02      7.08 o 
   3  10   4      161.20      152.35      9.71 o 
   4  10   4       68.71       55.20      6.83 o 
   5  10   4       29.05       36.39      7.14 o 
  -6  11   4        2.72       16.85     11.77 o 
  -5  11   4        0.41        4.25      5.45 o 
  -4  11   4        4.69        2.87      2.87 o 
  -3  11   4        0.88        6.74      2.44 o 
  -2  11   4      845.32      805.91     12.26 o 
  -1  11   4        0.29        0.21      1.63 o 
   0  11   4     1301.70     1449.19     20.75 o 
   1  11   4     1115.97     1113.93     15.76 o 
   2  11   4       20.29       31.31      3.65 o 
   3  11   4       91.27      102.89      8.18 o 
   4  11   4       13.74       16.74      4.91 o 
   5  11   4        1.83        0.00      7.68 o 
  -5  12   4       46.07       57.15      8.17 o 
  -4  12   4       98.20       91.42      7.37 o 
  -3  12   4      327.01      290.99      9.85 o 
  -2  12   4      625.41      528.59     11.50 o 
  -1  12   4       20.32       17.84      2.45 o 
   0  12   4      629.26      638.80     12.81 o 
   1  12   4      101.89      133.57      5.72 o 
   2  12   4        0.52        0.00      2.12 o 
   3  12   4      120.65      132.16      9.25 o 
   4  12   4        2.62        6.03      4.68 o 
   5  12   4       16.86       27.75      7.47 o 
  -5  13   4       20.62       28.54      7.40 o 
  -4  13   4       27.01       37.65      5.02 o 
  -3  13   4        0.06        4.25      2.50 o 
  -2  13   4      266.50      275.39     13.35 o 
  -1  13   4        0.89        4.09      1.70 o 
   0  13   4      450.56      431.51     10.48 o 
   1  13   4       14.67       20.90      2.50 o 
   2  13   4       40.54       51.64      4.33 o 
   3  13   4      158.40      163.84     28.98 o 
   4  13   4        0.06        7.70      4.74 o 
   5  13   4       15.80       13.65      5.81 o 
  -5  14   4       13.06       14.03      6.46 o 
  -4  14   4       24.38       39.49      5.74 o 
  -3  14   4       33.96       33.59      4.51 o 
  -2  14   4      387.08      349.24     13.63 o 
  -1  14   4        0.03        4.58      1.98 o 
   0  14   4      492.48      473.15     11.25 o 
   1  14   4        2.00        1.16      1.80 o 
   2  14   4      207.06      212.31      8.48 o 
   3  14   4      282.11      267.98     17.47 o 
   4  14   4      111.75      106.37     11.01 o 
   5  14   4        5.52       18.08      6.74 o 
  -5  15   4        7.92       11.64      6.17 o 
  -4  15   4       34.33       50.16      6.45 o 
  -3  15   4      137.02      138.34      8.41 o 
  -2  15   4      277.76      278.58      8.26 o 
  -1  15   4       57.12       62.40      5.17 o 
   0  15   4      409.37      403.15     13.44 o 
   1  15   4      274.66      272.66     11.94 o 
   2  15   4     1072.44      980.53     17.98 o 
   3  15   4       55.72       48.68      7.02 o 
   4  15   4        1.09        3.89      7.98 o 
   5  15   4        0.96        6.36      8.07 o 
  -5  16   4        0.19        1.82      5.35 o 
  -4  16   4        0.35        2.26      3.42 o 
  -3  16   4       23.90       14.90      3.66 o 
  -2  16   4      167.65      169.84      7.46 o 
  -1  16   4      638.98      589.86     13.44 o 
   0  16   4      327.16      273.11      9.07 o 
   1  16   4      221.92      232.36      9.00 o 
   2  16   4      108.17      113.88      7.04 o 
   3  16   4      109.58      111.46     10.20 o 
   4  16   4      114.96      127.92     12.11 o 
   5  16   4       33.17       26.65     10.27 o 
  -5  17   4        7.79        9.13      6.18 o 
  -4  17   4       11.09        8.02      4.07 o 
  -3  17   4       19.87        8.55      3.14 o 
  -2  17   4        2.64        7.77      2.95 o 
  -1  17   4       88.91       99.67      6.65 o 
   0  17   4       83.18       91.87      6.37 o 
   1  17   4       46.04       52.96      5.06 o 
   2  17   4      105.85       97.38      7.80 o 
   3  17   4        3.09        9.87      5.35 o 
   4  17   4        6.31        3.79      5.09 o 
  -5  18   4        6.77       20.05     14.31 o 
  -4  18   4       15.53       11.15      4.85 o 
  -3  18   4      241.88      229.18     17.35 o 
  -2  18   4      526.88      476.30     12.71 o 
  -1  18   4        0.01        2.89      2.47 o 
   0  18   4      583.15      531.31     20.80 o 
   1  18   4        1.79        3.45      2.56 o 
   2  18   4      262.36      273.78     11.58 o 
   3  18   4       13.21       16.18      5.79 o 
   4  18   4       10.90       14.09      7.89 o 
  -5  19   4       12.49       40.79      9.29 o 
  -4  19   4        0.31        1.87      4.38 o 
  -3  19   4      625.79      524.74     18.65 o 
  -2  19   4       40.34       47.91      5.18 o 
  -1  19   4        9.99       12.37      3.24 o 
   0  19   4       25.79       26.88      3.94 o 
   1  19   4       11.13       20.89      3.59 o 
   2  19   4      315.60      331.20     12.28 o 
   3  19   4       44.77       45.01      8.52 o 
   4  19   4       14.77       17.93      6.47 o 
  -5  20   4        1.62       10.23      7.73 o 
  -4  20   4       47.44       69.35      8.87 o 
  -3  20   4        0.35        0.00      3.45 o 
  -2  20   4       97.75      112.52      7.70 o 
  -1  20   4      572.30      541.16     20.24 o 
   0  20   4        9.89       11.97      3.15 o 
   1  20   4      117.68      108.68      7.46 o 
   2  20   4      141.00      121.97     10.17 o 
   3  20   4        3.02       10.56      7.11 o 
   4  20   4        6.39        5.76      7.48 o 
  -5  21   4        3.44        4.11     14.31 o 
  -4  21   4      136.75      132.87     12.26 o 
  -3  21   4      342.08      339.55     14.40 o 
  -2  21   4       76.23       64.27      6.12 o 
  -1  21   4        8.20        6.04      2.79 o 
   0  21   4       86.93      106.86      7.44 o 
   1  21   4       30.90       32.85      4.57 o 
   2  21   4        8.81        8.06      5.71 o 
   3  21   4        4.14        2.36      5.20 o 
   4  21   4        4.99        2.74      5.60 o 
  -5  22   4        5.57       13.25     12.36 o 
  -4  22   4       96.03       95.70     10.39 o 
  -3  22   4        5.09        5.92      4.03 o 
  -2  22   4        6.29        7.99      3.18 o 
  -1  22   4        3.00        7.59      2.92 o 
   0  22   4       16.97       23.72      3.95 o 
   1  22   4       19.54       30.68      4.29 o 
   2  22   4        1.67        0.88      3.77 o 
   3  22   4       14.65       15.44      6.36 o 
   4  22   4       21.31       17.40      7.74 o 
  -4  23   4       10.37       14.80      7.97 o 
  -3  23   4       11.20       13.71      4.90 o 
  -2  23   4       45.69       47.24      5.43 o 
  -1  23   4      242.84      241.44     11.18 o 
   0  23   4       49.16       52.86      5.54 o 
   1  23   4        1.21        2.33      2.85 o 
   2  23   4        7.15       13.71      4.87 o 
   3  23   4       15.43       26.40      7.50 o 
   4  23   4        6.48       19.50      9.79 o 
  -4  24   4        9.00        0.00      5.48 o 
  -3  24   4       72.36       83.86      8.70 o 
  -2  24   4       22.44       19.53      4.36 o 
  -1  24   4      100.56      120.29      8.44 o 
   0  24   4       43.85       56.10      6.62 o 
   1  24   4        7.81        9.41      3.37 o 
   2  24   4       17.35       14.78      5.15 o 
   3  24   4        0.01        1.31      4.94 o 
   4  24   4       24.27       16.19      8.18 o 
  -4  25   4       28.91       15.07     13.86 o 
  -3  25   4       18.00       20.80      6.27 o 
  -2  25   4       36.23       40.76      5.44 o 
  -1  25   4        6.34        7.44      3.31 o 
   0  25   4       93.58      113.79      9.31 o 
   1  25   4        9.35        8.89      3.48 o 
   2  25   4        1.30        4.30      3.99 o 
   3  25   4       16.31       24.74      7.38 o 
  -4  26   4      147.22      122.04     19.07 o 
  -3  26   4        3.63       10.56      5.35 o 
  -2  26   4        1.44        7.74      4.58 o 
  -1  26   4       12.09       10.53      3.57 o 
   0  26   4       35.50       29.80      5.09 o 
   1  26   4       24.86       33.57      6.07 o 
   2  26   4        2.51        0.06      3.81 o 
   3  26   4       47.05       45.85      8.65 o 
  -4  27   4       10.47        0.00      6.00 o 
  -3  27   4        9.73       20.46      5.98 o 
  -2  27   4      132.46      131.90     10.27 o 
  -1  27   4       16.48       21.02      5.13 o 
   0  27   4        3.49        5.94      4.06 o 
   1  27   4      237.38      242.86     21.74 o 
   2  27   4       76.72       70.65      8.20 o 
   3  27   4       28.37       33.92      7.96 o 
  -4  28   4       51.00       54.42     10.13 o 
  -3  28   4        2.28        0.96      4.97 o 
  -2  28   4      242.70      216.84     15.02 o 
  -1  28   4        5.34        5.90      4.38 o 
   0  28   4       79.78       77.85     11.04 o 
   1  28   4       15.21       10.95      8.65 o 
   2  28   4        2.77        0.00      4.00 o 
   3  28   4        8.93        6.22      7.45 o 
  -3  29   4       12.89       25.21      7.57 o 
  -2  29   4       22.80       10.25      5.41 o 
  -1  29   4        1.73        0.18      3.90 o 
   0  29   4        5.40       12.81      4.80 o 
   1  29   4      118.49      116.86      9.98 o 
   2  29   4        0.67        4.31      5.24 o 
   3  29   4       21.10        0.00     10.47 o 
  -3  30   4       38.41       56.77     10.66 o 
  -2  30   4        1.00        8.06      5.03 o 
  -1  30   4        3.51        6.96      4.51 o 
   0  30   4       37.98       41.26      6.42 o 
   1  30   4       65.09       68.61      7.79 o 
   2  30   4       57.67       48.88     19.65 o 
  -3  31   4        0.35        1.02      5.23 o 
  -2  31   4       12.03        5.39      8.12 o 
  -1  31   4       26.49       30.21      8.33 o 
   0  31   4       99.38       94.62      9.19 o 
   1  31   4       48.07       49.38      8.35 o 
   2  31   4       67.35       79.10     14.71 o 
  -3  32   4        4.87       19.42      7.77 o 
  -2  32   4        2.65        2.46      5.85 o 
  -1  32   4       41.12       53.35      7.75 o 
   0  32   4       50.12       42.63     10.74 o 
   1  32   4        8.22        4.04      6.44 o 
   2  32   4       21.11       26.06      7.68 o 
  -2  33   4       12.64        9.68      6.53 o 
  -1  33   4        0.30        2.08      4.98 o 
   0  33   4       59.93       40.42      8.84 o 
   1  33   4       43.54       58.02      8.98 o 
   2  33   4        2.78        7.58      8.85 o 
  -2  34   4        8.68       23.49      7.68 o 
  -1  34   4       18.43       24.46      6.95 o 
   0  34   4       46.99       41.61      8.22 o 
   1  34   4        4.36       13.37      6.21 o 
  -1  35   4        0.12        0.00      5.52 o 
   0  35   4       51.85       68.07     11.45 o 
   1  35   4        5.47       17.49     15.82 o 
   0  36   4        0.45        0.00      8.53 o 
  -6   1   5       10.81        4.88      6.26 o 
  -5   1   5        6.02       10.09      3.87 o 
  -4   1   5        0.90        0.89      2.21 o 
  -3   1   5      471.84      428.81     11.54 o 
  -2   1   5      724.09      699.98     10.99 o 
  -1   1   5      793.43      788.22     13.04 o 
   0   1   5      290.75      318.17      7.92 o 
   1   1   5        3.56        3.57      1.53 o 
   2   1   5       15.24       13.47      3.75 o 
   3   1   5       47.71       54.14      6.74 o 
   4   1   5        0.08        8.38      3.49 o 
   5   1   5        2.82        0.57      6.50 o 
  -6   2   5       72.47      101.14     13.19 o 
  -5   2   5        8.07        8.32      3.71 o 
  -4   2   5      183.01      180.12      9.67 o 
  -3   2   5      331.85      300.93      9.86 o 
  -2   2   5        2.44        0.74      1.37 o 
  -1   2   5      236.81      206.93      9.92 o 
   0   2   5     2676.14     2667.78     32.17 o 
   1   2   5      180.63      174.22      5.78 o 
   2   2   5      147.48      148.25      9.39 o 
   3   2   5        1.01        1.40      3.11 o 
   4   2   5       59.58       68.80      7.63 o 
   5   2   5        1.43        2.28      4.33 o 
  -6   3   5        0.11        0.00      4.60 o 
  -5   3   5        2.75        5.88      3.53 o 
  -4   3   5       21.11        9.99      3.31 o 
  -3   3   5      299.99      257.08      9.31 o 
  -2   3   5       15.26       17.09      2.06 o 
  -1   3   5     1204.60     1187.00     18.67 o 
   0   3   5      101.61      124.30      5.04 o 
   1   3   5      883.30      924.11     16.68 o 
   2   3   5       99.17      112.29      8.32 o 
   3   3   5        6.66       10.72      3.11 o 
   4   3   5      114.78      116.52      9.88 o 
   5   3   5        3.71       19.71      5.61 o 
  -6   4   5        0.32        0.00      5.39 o 
  -5   4   5        7.92        9.16      3.78 o 
  -4   4   5      241.66      239.00     11.10 o 
  -3   4   5      256.98      207.38      9.04 o 
  -2   4   5      159.49      152.26      5.49 o 
  -1   4   5     1517.49     1463.61     17.76 o 
   0   4   5        5.04        4.93      1.69 o 
   1   4   5      503.36      521.87      9.77 o 
   2   4   5       56.20       70.99      6.87 o 
   3   4   5      174.61      160.55      9.98 o 
   4   4   5      149.67      160.76     11.52 o 
   5   4   5        0.34       11.35      5.15 o 
  -6   5   5        2.84       12.55      6.04 o 
  -5   5   5       14.34        9.84      3.71 o 
  -4   5   5       14.49       24.21      3.86 o 
  -3   5   5       11.32        9.46      3.12 o 
  -2   5   5       24.49       20.42      2.16 o 
  -1   5   5       53.27       50.26      3.31 o 
   0   5   5      525.04      553.37      9.98 o 
   1   5   5      892.22     1022.32     14.21 o 
   2   5   5       81.03       82.50      6.64 o 
   3   5   5        3.05        9.65      3.26 o 
   4   5   5       26.86       31.11      5.55 o 
   5   5   5       24.43       27.32      6.37 o 
  -6   6   5        6.70        6.16      5.70 o 
  -5   6   5       13.25       26.16      4.77 o 
  -4   6   5      241.14      243.70     11.20 o 
  -3   6   5       32.38       39.87      4.43 o 
  -2   6   5      192.65      201.61      6.32 o 
  -1   6   5       12.71       23.60      2.38 o 
   0   6   5      601.91      575.19     11.40 o 
   1   6   5        0.39        3.51      1.61 o 
   2   6   5      241.00      241.60      9.61 o 
   3   6   5       81.70       82.78      7.53 o 
   4   6   5        3.26        8.36      4.81 o 
   5   6   5        6.77        2.88      4.81 o 
  -6   7   5        0.06        0.00      5.33 o 
  -5   7   5        9.61        8.27      3.58 o 
  -4   7   5       96.83      103.19      7.71 o 
  -3   7   5      113.73      125.93      7.53 o 
  -2   7   5      805.85      763.06     11.40 o 
  -1   7   5        0.01        0.00      1.31 o 
   0   7   5     1112.12     1184.59     19.64 o 
   1   7   5        9.18       12.54      2.22 o 
   2   7   5       25.80       31.60      4.97 o 
   3   7   5       93.00      102.58      8.25 o 
   4   7   5        2.53        6.13      4.05 o 
   5   7   5        6.54       15.54      5.28 o 
  -6   8   5        2.15        0.00      5.42 o 
  -5   8   5        0.02        0.00      3.18 o 
  -4   8   5      116.67       90.11      7.18 o 
  -3   8   5        5.65        8.90      2.82 o 
  -2   8   5      388.11      337.47      7.32 o 
  -1   8   5        7.32       11.31      1.65 o 
   0   8   5     2001.22     2200.38     29.16 o 
   1   8   5      231.47      254.31      6.72 o 
   2   8   5       28.75       20.40      3.72 o 
   3   8   5        0.03        6.80      3.43 o 
   4   8   5       21.31       22.45      5.02 o 
   5   8   5        0.03        0.00      4.89 o 
  -6   9   5        0.18        0.00     10.11 o 
  -5   9   5        9.79       17.35      4.21 o 
  -4   9   5       22.78       21.00      3.75 o 
  -3   9   5      119.69      121.07      7.46 o 
  -2   9   5      806.84      740.38     11.53 o 
  -1   9   5      267.13      262.54      5.86 o 
   0   9   5     1775.58     1848.63     23.47 o 
   1   9   5      478.05      463.79      9.21 o 
   2   9   5      306.69      300.96     10.54 o 
   3   9   5      251.30      230.85     11.73 o 
   4   9   5       73.69       56.69      6.76 o 
   5   9   5       11.36       32.62      9.32 o 
  -6  10   5        0.72        0.00      9.34 o 
  -5  10   5        2.60        1.08      3.67 o 
  -4  10   5       40.94       70.11      6.82 o 
  -3  10   5        0.36        2.80      2.48 o 
  -2  10   5      421.99      502.39      9.36 o 
  -1  10   5       36.03       38.80      3.31 o 
   0  10   5      117.51      148.21      4.52 o 
   1  10   5     1025.54     1115.11     15.73 o 
   2  10   5       60.23       53.52      5.50 o 
   3  10   5      125.40      100.36      8.52 o 
   4  10   5        9.10       10.48      4.76 o 
   5  10   5        1.37        5.52      8.86 o 
  -5  11   5        1.39        2.19      4.11 o 
  -4  11   5       23.38       31.21      4.46 o 
  -3  11   5       73.79      104.70      7.92 o 
  -2  11   5      180.30      196.72      6.16 o 
  -1  11   5      351.84      352.55      8.17 o 
   0  11   5      295.35      316.09      8.74 o 
   1  11   5      243.75      246.71      6.83 o 
   2  11   5      163.95      152.58      8.58 o 
   3  11   5       98.27       90.12      8.65 o 
   4  11   5       80.88       90.77      9.98 o 
   5  11   5        0.37        0.00      5.68 o 
  -5  12   5        0.35        0.00      4.56 o 
  -4  12   5        0.05        1.54      3.16 o 
  -3  12   5       75.66       95.68      7.81 o 
  -2  12   5       64.40       71.77      4.81 o 
  -1  12   5       83.08       67.85      4.35 o 
   0  12   5       33.53       29.07      3.57 o 
   1  12   5      564.14      609.70     13.11 o 
   2  12   5       69.41       83.06      7.84 o 
   3  12   5        0.13        0.20      4.31 o 
   4  12   5      187.15      198.20     14.64 o 
   5  12   5        0.01        0.00      9.40 o 
  -5  13   5        3.45        3.16      4.47 o 
  -4  13   5      100.93       84.03      8.12 o 
  -3  13   5       61.88       50.95      5.95 o 
  -2  13   5      122.31      129.12      8.79 o 
  -1  13   5      368.45      353.82     10.61 o 
   0  13   5        6.05        6.64      2.55 o 
   1  13   5      234.28      207.75      8.62 o 
   2  13   5        5.19        4.39      3.43 o 
   3  13   5       40.69       22.86      7.61 o 
   4  13   5        3.23        2.97      4.52 o 
   5  13   5        8.60       34.92      9.28 o 
  -5  14   5        6.26        7.42      4.99 o 
  -4  14   5       14.97       14.84      4.22 o 
  -3  14   5        0.14        2.69      3.01 o 
  -2  14   5        9.95        9.75      2.61 o 
  -1  14   5       86.12       97.25      6.49 o 
   0  14   5      514.66      503.13     12.14 o 
   1  14   5       67.13       68.26      5.93 o 
   2  14   5       65.22       64.07      7.16 o 
   3  14   5        0.52        0.00      4.04 o 
   4  14   5        8.30       17.15      5.50 o 
  -5  15   5       80.94       63.91      8.14 o 
  -4  15   5        0.81        0.00      3.33 o 
  -3  15   5       24.76       13.31      3.54 o 
  -2  15   5        0.00        5.95      2.53 o 
  -1  15   5      136.64      118.46      7.15 o 
   0  15   5      362.51      362.10     10.44 o 
   1  15   5       43.93       39.06      7.67 o 
   2  15   5      728.45      687.25     23.86 o 
   3  15   5       15.04       17.10      6.08 o 
   4  15   5        7.32        5.38      5.80 o 
  -5  16   5       15.06       17.70      6.30 o 
  -4  16   5       12.37        0.00      3.72 o 
  -3  16   5      407.69      386.48     15.14 o 
  -2  16   5      618.13      603.75     15.76 o 
  -1  16   5        0.15        3.07      2.36 o 
   0  16   5      748.04      675.57     14.82 o 
   1  16   5       13.81       14.05      3.23 o 
   2  16   5      373.42      361.03     17.39 o 
   3  16   5       93.26       95.97     11.84 o 
   4  16   5       99.68      120.95     14.07 o 
  -5  17   5        1.57        2.98      5.34 o 
  -4  17   5        0.21        5.61      5.83 o 
  -3  17   5       80.54       66.01      6.97 o 
  -2  17   5       60.02       89.82      6.81 o 
  -1  17   5      149.34      140.87      7.97 o 
   0  17   5      317.84      333.99     11.40 o 
   1  17   5       34.31       43.79      5.16 o 
   2  17   5      218.79      191.60     15.16 o 
   3  17   5      205.31      182.02     16.05 o 
   4  17   5       50.65       65.00     13.48 o 
  -5  18   5        0.18        7.43      5.79 o 
  -4  18   5        0.61        0.00      4.21 o 
  -3  18   5       33.04       31.92      6.11 o 
  -2  18   5      211.09      190.83      9.53 o 
  -1  18   5      163.99      184.42      9.12 o 
   0  18   5      243.74      258.06     11.27 o 
   1  18   5      342.74      329.79     12.34 o 
   2  18   5       13.98        8.82      5.15 o 
   3  18   5       33.67       31.78     10.30 o 
   4  18   5       38.48       53.89     15.41 o 
  -5  19   5        0.07        0.33      7.38 o 
  -4  19   5       26.43       12.97      5.15 o 
  -3  19   5       10.85       10.82      4.18 o 
  -2  19   5       56.93       50.45      5.43 o 
  -1  19   5      370.36      344.46     13.50 o 
   0  19   5       54.56       64.46      5.61 o 
   1  19   5      148.60      141.51      9.58 o 
   2  19   5       27.48       25.75      6.54 o 
   3  19   5        0.61        6.40      5.50 o 
   4  19   5       79.45       81.48     11.32 o 
  -5  20   5        4.69        6.77      9.83 o 
  -4  20   5       42.48       32.79      6.45 o 
  -3  20   5       40.85       41.28      6.19 o 
  -2  20   5      330.86      297.68     11.62 o 
  -1  20   5      184.75      175.43      9.28 o 
   0  20   5      142.89      152.48      8.83 o 
   1  20   5       22.17       29.85      4.35 o 
   2  20   5        2.80        6.53      5.06 o 
   3  20   5       44.61       59.61     10.19 o 
   4  20   5       10.80       17.33      6.64 o 
  -5  21   5        0.10        8.23     11.62 o 
  -4  21   5        4.36       13.25      5.34 o 
  -3  21   5      122.77      108.95     10.66 o 
  -2  21   5      228.83      255.90     13.84 o 
  -1  21   5      215.23      220.97     12.60 o 
   0  21   5      447.00      413.84     15.48 o 
   1  21   5       69.92       84.10      6.97 o 
   2  21   5       36.45       26.01      6.34 o 
   3  21   5        0.32        9.12      5.61 o 
   4  21   5        0.02        8.86      7.03 o 
  -4  22   5        6.54       14.30      5.23 o 
  -3  22   5       51.65       49.13      6.62 o 
  -2  22   5       53.10       53.14      5.76 o 
  -1  22   5      180.19      182.26      9.86 o 
   0  22   5       11.64       15.83      3.61 o 
   1  22   5      144.03      154.30      9.53 o 
   2  22   5       15.89       13.88      5.82 o 
   3  22   5        0.45        3.49      4.73 o 
   4  22   5        9.30       11.80      7.88 o 
  -4  23   5        5.69        7.54      4.81 o 
  -3  23   5        0.45        6.34      4.15 o 
  -2  23   5        5.19        8.78      3.77 o 
  -1  23   5      175.82      148.45      9.23 o 
   0  23   5       89.72       84.06      7.10 o 
   1  23   5      234.89      234.06     11.64 o 
   2  23   5        1.97       10.99      5.52 o 
   3  23   5        6.94        3.77      5.88 o 
   4  23   5        2.56       10.44      9.46 o 
  -4  24   5       56.68       42.99      7.20 o 
  -3  24   5        7.13        0.00      3.71 o 
  -2  24   5       47.55       25.92      5.55 o 
  -1  24   5       31.53       25.06      4.43 o 
   0  24   5       15.99       18.31      4.16 o 
   1  24   5      147.93      163.06     10.02 o 
   2  24   5        0.84        4.25      5.40 o 
   3  24   5        0.25        3.66      5.41 o 
  -4  25   5       39.45       47.74      8.86 o 
  -3  25   5       57.03       62.24      7.47 o 
  -2  25   5      108.95      113.65     12.59 o 
  -1  25   5      338.74      321.29     13.18 o 
   0  25   5        0.12        0.00      2.88 o 
   1  25   5       65.17       75.72      7.19 o 
   2  25   5        0.00        7.54      5.27 o 
   3  25   5        0.33        4.53      5.46 o 
  -4  26   5       93.64       77.92     11.02 o 
  -3  26   5       37.31       33.38      6.91 o 
  -2  26   5       33.63       20.21      5.09 o 
  -1  26   5        0.01        1.61      3.18 o 
   0  26   5        0.46        0.00      3.28 o 
   1  26   5        2.48        6.79      3.34 o 
   2  26   5        4.45        2.45      5.32 o 
   3  26   5        0.77        2.14      5.32 o 
  -4  27   5        0.39        5.23      6.88 o 
  -3  27   5        8.20       10.51      5.52 o 
  -2  27   5       48.49       42.28      7.57 o 
  -1  27   5       27.27       34.97      5.28 o 
   0  27   5        9.97        9.44      3.86 o 
   1  27   5       60.02       58.05      6.51 o 
   2  27   5        7.85        3.64      5.24 o 
   3  27   5       30.53       23.82      7.70 o 
  -3  28   5        0.52        4.76      5.45 o 
  -2  28   5        4.99        3.43      4.66 o 
  -1  28   5       29.05       29.26      5.41 o 
   0  28   5       45.57       30.93      5.38 o 
   1  28   5       47.52       54.19      6.42 o 
   2  28   5       12.51       11.16      6.54 o 
   3  28   5        0.71        0.00      5.64 o 
  -3  29   5        3.38        0.00      5.08 o 
  -2  29   5        0.02       14.66      5.53 o 
  -1  29   5       32.15       44.12      7.81 o 
   0  29   5       34.84       53.83      8.23 o 
   1  29   5       12.96        5.69      5.34 o 
   2  29   5        1.72       18.57      7.18 o 
  -3  30   5       29.21       22.78      7.20 o 
  -2  30   5        2.66        9.67      6.06 o 
  -1  30   5        8.08        8.22      4.68 o 
   0  30   5      171.47      179.19     12.84 o 
   1  30   5      253.65      232.16     14.32 o 
   2  30   5       21.83       29.20     18.75 o 
  -3  31   5        0.64        0.61      5.49 o 
  -2  31   5       26.98       48.72     12.96 o 
  -1  31   5        0.36        0.00      4.49 o 
   0  31   5        0.02        0.00      4.32 o 
   1  31   5      111.37      112.18     10.34 o 
   2  31   5       12.06        8.04      9.35 o 
  -2  32   5        7.65       18.01      6.02 o 
  -1  32   5        2.48        8.19      4.78 o 
   0  32   5       60.71       62.62      8.12 o 
   1  32   5       34.94       30.51      8.72 o 
  -2  33   5        4.59        7.98      5.62 o 
  -1  33   5        6.10       12.98      5.45 o 
   0  33   5        7.03       17.20      5.81 o 
   1  33   5        0.61        0.00      5.60 o 
  -1  34   5       24.99       26.71      6.55 o 
   0  34   5       50.03       58.31      9.05 o 
   1  34   5        1.51        6.71      7.92 o 
  -1  35   5        0.29       10.88     12.12 o 
   0  35   5        3.51        4.12      7.81 o 
  -6   0   6        2.65       11.40     13.28 o 
  -5   0   6        2.19        4.89      8.55 o 
  -4   0   6       45.20       53.50      9.82 o 
  -3   0   6       91.65       83.72     18.69 o 
  -2   0   6       11.19       20.50      4.60 o 
  -1   0   6     1481.79     1675.53     31.94 o 
   0   0   6        2.57        2.60      2.70 o 
   1   0   6        2.44        1.10      2.11 o 
   2   0   6      342.66      300.90     29.18 o 
   3   0   6      821.72      728.52     50.77 o 
   4   0   6       37.67       32.32      9.45 o 
   5   0   6       39.45       72.79     18.86 o 
  -6   1   6       12.49       24.13      6.08 o 
  -5   1   6        2.78        1.36      3.48 o 
  -4   1   6      172.93      148.04      9.19 o 
  -3   1   6       97.72      107.91      7.07 o 
  -2   1   6      210.04      219.83      8.65 o 
  -1   1   6      211.03      220.58      6.90 o 
   0   1   6      444.33      466.55      9.74 o 
   1   1   6      229.09      241.91      7.22 o 
   2   1   6      102.11       99.54     11.32 o 
   3   1   6        0.01        2.57      3.05 o 
   4   1   6       15.03       18.73      5.30 o 
   5   1   6        0.47       18.55      6.78 o 
  -6   2   6        0.28        5.55      5.46 o 
  -5   2   6        5.31        0.95      3.48 o 
  -4   2   6       41.56       38.59      4.77 o 
  -3   2   6      136.30      130.48      7.77 o 
  -2   2   6      126.58      128.58      6.53 o 
  -1   2   6      650.39      639.87     16.95 o 
   0   2   6        0.20        2.43      1.74 o 
   1   2   6        0.94        3.20      1.82 o 
   2   2   6      102.06      103.12      8.50 o 
   3   2   6        0.97        0.65      2.85 o 
   4   2   6       38.87       27.46      5.75 o 
   5   2   6       14.46       10.07      5.49 o 
  -6   3   6        2.96       12.06      5.64 o 
  -5   3   6       54.61       74.56      8.21 o 
  -4   3   6        7.19       10.85      3.10 o 
  -3   3   6      175.90      171.75      8.75 o 
  -2   3   6      271.95      285.27      7.18 o 
  -1   3   6      301.81      305.00      8.97 o 
   0   3   6     3255.44     3563.59     38.50 o 
   1   3   6        5.47        9.05      2.15 o 
   2   3   6      331.11      307.65     12.08 o 
   3   3   6        4.85        0.00      3.33 o 
   4   3   6        0.03        6.90      3.73 o 
   5   3   6        0.13        6.06      5.50 o 
  -6   4   6        2.07        1.85      8.67 o 
  -5   4   6       13.08       27.81      4.81 o 
  -4   4   6       15.97       18.50      3.72 o 
  -3   4   6       35.24       46.16      4.83 o 
  -2   4   6      283.79      288.56      7.29 o 
  -1   4   6      586.33      671.53     12.54 o 
   0   4   6     1277.17     1314.62     18.45 o 
   1   4   6       17.44       19.55      2.71 o 
   2   4   6       47.09       54.69      6.40 o 
   3   4   6      212.56      196.90     11.31 o 
   4   4   6        5.55        0.00      3.44 o 
   5   4   6        2.28        0.00      7.07 o 
  -6   5   6        2.28        4.23      5.74 o 
  -5   5   6        0.01        2.08      3.34 o 
  -4   5   6       90.56      112.89      8.09 o 
  -3   5   6       36.49       32.31      5.38 o 
  -2   5   6        5.77        6.97      2.08 o 
  -1   5   6       15.07       11.97      2.44 o 
   0   5   6      225.04      266.50      8.47 o 
   1   5   6       63.54       83.36      4.82 o 
   2   5   6       46.64       51.60      5.49 o 
   3   5   6      305.51      274.87     12.99 o 
   4   5   6       60.18       53.46      7.01 o 
   5   5   6        7.47        5.82      5.26 o 
  -6   6   6        5.36       20.17      7.04 o 
  -5   6   6       12.74       10.88      3.88 o 
  -4   6   6       49.71       52.15      5.56 o 
  -3   6   6        9.37       14.44      3.20 o 
  -2   6   6      167.53      164.56      6.92 o 
  -1   6   6      537.25      505.90     11.79 o 
   0   6   6      105.42      107.13      5.15 o 
   1   6   6      443.13      424.80      9.35 o 
   2   6   6       65.38       69.36      7.25 o 
   3   6   6      103.24      124.54      9.30 o 
   4   6   6       12.28       23.44      5.46 o 
   5   6   6        7.06        6.57      4.85 o 
  -6   7   6        7.78       14.00      8.56 o 
  -5   7   6        6.49        5.62      4.10 o 
  -4   7   6       21.15       26.90      4.32 o 
  -3   7   6       57.42       59.77      5.46 o 
  -2   7   6        5.71        8.63      2.20 o 
  -1   7   6      150.88      118.94      5.21 o 
   0   7   6      156.59      151.11      5.85 o 
   1   7   6       51.40       49.72      3.82 o 
   2   7   6        2.19        3.88      2.79 o 
   3   7   6        0.99        1.78      3.14 o 
   4   7   6      135.25      110.08      9.98 o 
   5   7   6        1.08       11.28      7.10 o 
  -6   8   6        8.06        0.00      8.75 o 
  -5   8   6       22.04       18.15      4.53 o 
  -4   8   6        5.09        9.59      3.24 o 
  -3   8   6        3.49        1.38      2.44 o 
  -2   8   6       42.30       38.85      3.31 o 
  -1   8   6      304.10      277.91      7.22 o 
   0   8   6      411.94      430.40      9.23 o 
   1   8   6      296.73      298.67     10.46 o 
   2   8   6       43.74       56.46      7.13 o 
   3   8   6      120.05      135.48      9.69 o 
   4   8   6       11.95       16.97      5.10 o 
   5   8   6        0.16       10.20      7.25 o 
  -5   9   6        8.90        9.39      4.45 o 
  -4   9   6       73.28       60.22      6.13 o 
  -3   9   6       51.24       57.97      9.41 o 
  -2   9   6     1006.84      876.78     34.45 o 
  -1   9   6      745.62      774.67     12.91 o 
   0   9   6     1035.16      984.74     14.16 o 
   1   9   6      995.17      971.19     24.98 o 
   2   9   6      626.81      617.98     20.27 o 
   3   9   6       28.63       51.55      6.17 o 
   4   9   6       11.75       14.94      5.33 o 
  -5  10   6        0.61        1.02      3.85 o 
  -4  10   6       15.94       23.26      4.81 o 
  -3  10   6       22.49       15.85      6.95 o 
  -2  10   6      938.96      924.01     15.22 o 
  -1  10   6        0.04        2.98      2.21 o 
   0  10   6      994.45     1034.61     16.73 o 
   1  10   6       69.79       70.07      4.53 o 
   2  10   6      419.15      397.58     12.57 o 
   3  10   6      507.72      471.41     17.66 o 
   4  10   6        8.44        6.79      4.96 o 
  -5  11   6       40.20       51.61      7.54 o 
  -4  11   6      150.24      129.81     10.02 o 
  -3  11   6      349.59      340.84     12.54 o 
  -2  11   6       57.31       46.42      4.05 o 
  -1  11   6        5.82        5.01      2.55 o 
   0  11   6       34.54       29.11      4.48 o 
   1  11   6        1.21        3.36      2.26 o 
   2  11   6        2.41        6.48      3.74 o 
   3  11   6        1.89        7.88      4.19 o 
   4  11   6       20.83       29.83      6.76 o 
  -5  12   6       40.20       47.79      7.04 o 
  -4  12   6        2.71        4.66      3.44 o 
  -3  12   6        0.11        5.24      3.19 o 
  -2  12   6        2.48        4.40      2.37 o 
  -1  12   6        2.89        1.59      2.56 o 
   0  12   6       39.55       31.26      4.36 o 
   1  12   6        0.17        3.13      2.57 o 
   2  12   6       45.34       59.10      7.40 o 
   3  12   6      646.67      583.91     29.10 o 
   4  12   6      221.26      257.98     17.65 o 
  -5  13   6        1.25       12.02      4.85 o 
  -4  13   6       89.00       84.35      8.27 o 
  -3  13   6      761.43      629.88     17.51 o 
  -2  13   6       48.81       57.74      6.49 o 
  -1  13   6       41.72       46.91      4.67 o 
   0  13   6       23.19       27.89      5.46 o 
   1  13   6      421.20      375.33     11.61 o 
   2  13   6       10.58        6.99      4.83 o 
   3  13   6        5.33        0.00      4.36 o 
   4  13   6      146.80      120.13     13.63 o 
  -5  14   6       28.09       28.27      5.81 o 
  -4  14   6       48.65       28.33     11.19 o 
  -3  14   6        4.19        7.36      3.24 o 
  -2  14   6      177.77      147.17      9.35 o 
  -1  14   6        3.73        4.45      2.44 o 
   0  14   6       58.17       71.13      6.33 o 
   1  14   6       17.66       24.44      4.08 o 
   2  14   6      165.92      122.43     12.28 o 
   3  14   6      116.40      107.91     13.08 o 
   4  14   6        7.46        0.00      4.69 o 
  -5  15   6       47.96       46.45      7.90 o 
  -4  15   6      141.90      123.01     11.89 o 
  -3  15   6      514.73      447.63     19.72 o 
  -2  15   6       37.14       30.45      4.72 o 
  -1  15   6        5.68        4.31      2.53 o 
   0  15   6       22.73       22.84      3.76 o 
   1  15   6       82.40       86.87      7.01 o 
   2  15   6      114.49      111.62     15.03 o 
   3  15   6        0.01       11.54      5.52 o 
   4  15   6       69.60       83.80     11.79 o 
  -5  16   6        3.98       16.13      6.09 o 
  -4  16   6       99.10       83.86      9.75 o 
  -3  16   6       90.47      116.35     10.82 o 
  -2  16   6       55.71       67.13      7.75 o 
  -1  16   6       82.38       85.38      6.48 o 
   0  16   6       25.71       17.10      3.75 o 
   1  16   6      106.07      106.16     10.55 o 
   2  16   6       39.67       40.58      8.00 o 
   3  16   6       38.09       48.69      9.40 o 
   4  16   6       39.05       30.98      9.69 o 
  -5  17   6        4.20        4.12      4.96 o 
  -4  17   6        0.19        4.34      4.60 o 
  -3  17   6       80.00       62.74      8.22 o 
  -2  17   6        5.23        6.30      3.37 o 
  -1  17   6       99.60       88.05      6.70 o 
   0  17   6       70.83       81.22      8.07 o 
   1  17   6        6.46        7.41      3.09 o 
   2  17   6      197.73      171.91     15.03 o 
   3  17   6       76.84       69.28     10.29 o 
   4  17   6        3.22        9.79     10.82 o 
  -5  18   6       34.82       55.56     12.40 o 
  -4  18   6       28.32       31.42      6.27 o 
  -3  18   6      129.43      129.64     11.97 o 
  -2  18   6      354.81      369.56     13.20 o 
  -1  18   6       48.45       49.28      5.33 o 
   0  18   6      358.34      362.10     12.25 o 
   1  18   6        0.85        2.40      2.78 o 
   2  18   6       66.82       76.38     10.83 o 
   3  18   6        8.47       16.81      6.50 o 
   4  18   6       46.77       45.60      9.33 o 
  -5  19   6        7.94       16.15      6.06 o 
  -4  19   6        1.52        2.98      5.02 o 
  -3  19   6      218.94      197.46     14.37 o 
  -2  19   6      284.56      254.48     15.36 o 
  -1  19   6      117.62      123.35      8.16 o 
   0  19   6        0.00        4.66      2.63 o 
   1  19   6       99.49       87.33      7.55 o 
   2  19   6       12.10       23.48      6.83 o 
   3  19   6       69.12       58.84     10.07 o 
   4  19   6        1.86        0.47      5.77 o 
  -5  20   6        5.91        3.47      5.80 o 
  -4  20   6        5.90       13.59      5.10 o 
  -3  20   6       26.81       35.51      9.92 o 
  -2  20   6      156.82      137.98     10.09 o 
  -1  20   6      184.51      187.27     10.06 o 
   0  20   6       95.32       85.81      6.89 o 
   1  20   6      152.46      183.81     10.99 o 
   2  20   6        4.96        0.00      4.18 o 
   3  20   6       11.52        2.75      5.83 o 
   4  20   6        0.08       12.90      8.04 o 
  -4  21   6        2.34       10.48      7.20 o 
  -3  21   6        0.27        3.13      4.31 o 
  -2  21   6      107.72       85.52      8.17 o 
  -1  21   6       15.42       14.29      3.62 o 
   0  21   6       13.84       17.73      3.70 o 
   1  21   6        3.03        3.83      3.38 o 
   2  21   6        1.90        0.15      4.81 o 
   3  21   6       32.32       45.02      8.95 o 
  -4  22   6        3.63       11.82      5.44 o 
  -3  22   6       27.25       38.24      8.77 o 
  -2  22   6       10.53        8.14      3.91 o 
  -1  22   6      186.96      159.75      9.84 o 
   0  22   6      226.92      258.85     17.61 o 
   1  22   6       86.02       96.35      8.49 o 
   2  22   6        0.01        2.70      5.26 o 
   3  22   6        2.63        6.38      6.86 o 
  -4  23   6       69.72       75.90      9.61 o 
  -3  23   6       25.74       21.82      6.09 o 
  -2  23   6        6.80        7.55      3.99 o 
  -1  23   6       57.87       64.47      6.42 o 
   0  23   6      395.68      406.54     13.32 o 
   1  23   6        9.44        6.86      5.88 o 
   2  23   6        5.60        0.00      3.63 o 
   3  23   6        9.41        7.11      5.40 o 
  -4  24   6        3.64        3.17      4.81 o 
  -3  24   6        1.09       11.09      4.87 o 
  -2  24   6        7.45        9.91      4.06 o 
  -1  24   6      276.96      258.66     12.54 o 
   0  24   6      271.38      256.68     12.21 o 
   1  24   6       41.45       52.12      6.17 o 
   2  24   6        0.10        6.64      6.02 o 
   3  24   6        0.24        4.13      8.07 o 
  -4  25   6       64.94       89.83     16.55 o 
  -3  25   6       12.30        2.64      4.93 o 
  -2  25   6      116.37       97.21      9.20 o 
  -1  25   6        9.02       16.81      4.16 o 
   0  25   6      373.92      326.75     13.47 o 
   1  25   6       43.51       42.38      5.75 o 
   2  25   6        4.83       12.07      6.21 o 
   3  25   6        5.12        7.98      6.14 o 
  -4  26   6        1.24        6.38      7.03 o 
  -3  26   6        2.15        7.73      4.74 o 
  -2  26   6       87.14       83.38      8.70 o 
  -1  26   6       55.21       48.96      6.15 o 
   0  26   6       59.25       50.89      6.06 o 
   1  26   6      109.50      113.93      9.99 o 
   2  26   6        9.86       18.35      6.39 o 
   3  26   6        2.33        5.90      5.85 o 
  -3  27   6        0.42       10.28      5.25 o 
  -2  27   6        0.61        0.00      4.11 o 
  -1  27   6       29.81       29.06      5.15 o 
   0  27   6        2.05        7.09      3.65 o 
   1  27   6      109.31      104.53      8.81 o 
   2  27   6       96.87       83.78     11.46 o 
   3  27   6       12.99       22.76      9.42 o 
  -3  28   6        0.33        0.00      5.24 o 
  -2  28   6       10.24       22.86      5.30 o 
  -1  28   6       78.91       85.61      7.93 o 
   0  28   6        0.45        3.44      3.71 o 
   1  28   6        3.83        5.74      3.96 o 
   2  28   6        0.11        0.98      5.72 o 
  -3  29   6        0.22        3.86      5.70 o 
  -2  29   6       48.59       67.35      9.38 o 
  -1  29   6        8.32        4.63      4.44 o 
   0  29   6       17.01       21.90      4.88 o 
   1  29   6        0.53        1.04      4.05 o 
   2  29   6        6.23       22.58      7.17 o 
  -3  30   6       61.18       50.31     10.03 o 
  -2  30   6        0.06        8.27      5.27 o 
  -1  30   6        0.37        0.00      4.35 o 
   0  30   6       25.58       33.64      9.88 o 
   1  30   6       19.61       18.05      5.71 o 
   2  30   6        0.12        3.44      6.19 o 
  -2  31   6        5.18       13.58      5.77 o 
  -1  31   6        5.49        2.69      4.44 o 
   0  31   6        9.31        5.76      4.53 o 
   1  31   6       47.34       34.76      6.72 o 
  -2  32   6       47.48       58.19      9.24 o 
  -1  32   6        1.19        9.90      5.00 o 
   0  32   6        0.07        4.56      4.71 o 
   1  32   6       12.26       11.50     10.06 o 
  -2  33   6       11.39        0.00     22.65 o 
  -1  33   6        4.75        8.91      5.24 o 
   0  33   6       23.21       30.74      6.53 o 
   1  33   6        8.73       14.60      8.52 o 
  -1  34   6        7.21       20.41      6.45 o 
   0  34   6        1.22        4.50      5.61 o 
  -6   1   7        9.35        5.70      7.97 o 
  -5   1   7        0.42        9.23      3.78 o 
  -4   1   7        0.34        1.31      2.84 o 
  -3   1   7       33.60       39.48      4.67 o 
  -2   1   7      103.79      104.60      6.58 o 
  -1   1   7      125.65      127.25      6.53 o 
   0   1   7      316.20      284.32     10.25 o 
   1   1   7      123.92      122.32      6.57 o 
   2   1   7        0.02        1.91      3.18 o 
   3   1   7      118.43      119.15     11.25 o 
   4   1   7       55.78       70.79     11.30 o 
  -6   2   7        2.41        3.57      6.12 o 
  -5   2   7        3.07       15.72      4.30 o 
  -4   2   7       17.15       12.90      3.60 o 
  -3   2   7        5.90        8.38      2.94 o 
  -2   2   7       11.42       10.79      2.82 o 
  -1   2   7      461.46      533.99     12.81 o 
   0   2   7      298.04      285.22      8.86 o 
   1   2   7      224.31      199.07      9.11 o 
   2   2   7     1194.55     1146.61     25.93 o 
   3   2   7        5.10        0.00      3.20 o 
   4   2   7        0.17        1.43      3.76 o 
  -6   3   7        8.09       18.85      7.36 o 
  -5   3   7       79.66       78.41      8.31 o 
  -4   3   7       59.21       72.37      6.65 o 
  -3   3   7      198.78      216.92     10.04 o 
  -2   3   7       20.43       17.98      3.30 o 
  -1   3   7     1714.92     1786.65     30.53 o 
   0   3   7      110.99      102.53      6.28 o 
   1   3   7      273.29      241.05      9.70 o 
   2   3   7       51.20       71.57     10.79 o 
   3   3   7        0.13        0.00      3.03 o 
   4   3   7        1.30        0.00      3.79 o 
  -6   4   7        6.74        5.03      9.34 o 
  -5   4   7        5.56        9.33      3.88 o 
  -4   4   7       22.15       33.61      4.73 o 
  -3   4   7       11.32       11.05      3.25 o 
  -2   4   7        0.03        2.07      2.50 o 
  -1   4   7     1600.05     1674.40     23.23 o 
   0   4   7      119.90      128.69      6.18 o 
   1   4   7      182.91      179.95      8.06 o 
   2   4   7      656.54      580.08     29.30 o 
   3   4   7       63.48       66.12      7.04 o 
   4   4   7        2.76        3.57      4.03 o 
  -5   5   7       12.37       18.97      4.34 o 
  -4   5   7        0.05        5.52      3.16 o 
  -3   5   7      126.35      132.26      8.25 o 
  -2   5   7      722.34      682.05     17.51 o 
  -1   5   7      230.77      224.79      7.11 o 
   0   5   7        0.27        2.66      1.85 o 
   1   5   7       44.97       49.14      4.91 o 
   2   5   7      375.88      363.06     14.03 o 
   3   5   7      224.01      203.58     12.37 o 
   4   5   7       13.01       14.27      4.93 o 
  -5   6   7        1.75        6.82      3.66 o 
  -4   6   7        3.88        4.37      3.25 o 
  -3   6   7      211.91      217.21     10.16 o 
  -2   6   7      108.15      120.98      6.92 o 
  -1   6   7       24.22       21.24      2.91 o 
   0   6   7      209.92      219.81      6.89 o 
   1   6   7      102.95      112.63      6.90 o 
   2   6   7        1.70        6.98      3.30 o 
   3   6   7      641.68      593.47     20.14 o 
   4   6   7       22.02       26.27      5.54 o 
  -5   7   7       34.20       43.40      6.53 o 
  -4   7   7        0.71        2.40      3.13 o 
  -3   7   7       10.13       15.33      3.52 o 
  -2   7   7      496.79      504.26     12.17 o 
  -1   7   7      706.79      676.71     12.13 o 
   0   7   7      569.79      592.05     12.04 o 
   1   7   7       17.16       15.44      3.01 o 
   2   7   7      138.75      123.32      8.73 o 
   3   7   7       52.94       64.55      7.08 o 
   4   7   7        6.13        9.51      4.81 o 
  -5   8   7       91.02       93.99     12.35 o 
  -4   8   7       76.38       72.54      7.98 o 
  -3   8   7        1.00        4.93      3.17 o 
  -2   8   7      184.51      207.11     13.92 o 
  -1   8   7        5.43        9.55      2.88 o 
   0   8   7      142.09      144.20      7.57 o 
   1   8   7       33.77       31.88      3.75 o 
   2   8   7       65.06       61.60      6.52 o 
   3   8   7      102.42      107.74     10.34 o 
   4   8   7        0.97       10.68      4.55 o 
  -5   9   7       12.72       15.26      4.88 o 
  -4   9   7       26.77       32.74      5.64 o 
  -3   9   7        3.86        8.87      3.28 o 
  -2   9   7      173.51      190.50     10.07 o 
  -1   9   7      125.40      147.60      8.40 o 
   0   9   7        1.21        1.92      2.12 o 
   1   9   7      139.77      133.07      6.85 o 
   2   9   7       14.52       13.45      4.85 o 
   3   9   7       38.90       32.30      6.23 o 
   4   9   7       31.19       46.31      7.66 o 
  -5  10   7       11.94       15.57      5.19 o 
  -4  10   7       10.69        6.26      3.70 o 
  -3  10   7       29.58       22.47      4.44 o 
  -2  10   7      450.94      440.61     13.44 o 
  -1  10   7      173.49      154.75      7.48 o 
   0  10   7      165.06      183.23     10.40 o 
   1  10   7       38.38       38.01      5.42 o 
   2  10   7      269.16      261.24     14.30 o 
   3  10   7      120.51      104.95     12.40 o 
   4  10   7        0.70        8.33      4.94 o 
  -5  11   7       28.44       32.25      6.02 o 
  -4  11   7        2.39        4.34      4.07 o 
  -3  11   7      247.07      271.45     13.26 o 
  -2  11   7      346.44      391.98     11.31 o 
  -1  11   7      343.41      300.14     10.71 o 
   0  11   7       64.06       47.25      5.05 o 
   1  11   7        0.51        1.91      2.86 o 
   2  11   7        1.42        2.49      4.20 o 
   3  11   7       87.05       90.16     18.79 o 
   4  11   7        7.09       10.93      6.08 o 
  -5  12   7       12.68       12.72      5.26 o 
  -4  12   7       29.27       29.98      5.42 o 
  -3  12   7       28.99       37.76      5.69 o 
  -2  12   7        8.45       13.50      3.64 o 
  -1  12   7      248.65      253.01     11.46 o 
   0  12   7      154.34      173.85      9.32 o 
   1  12   7       65.69       55.23      8.05 o 
   2  12   7      328.48      312.49     19.23 o 
   3  12   7       83.39       80.32     11.17 o 
   4  12   7        3.43        0.00      4.78 o 
  -5  13   7       17.49       16.49      5.20 o 
  -4  13   7        9.84        6.99      4.24 o 
  -3  13   7       44.88       34.71      6.79 o 
  -2  13   7        0.01        6.95      3.11 o 
  -1  13   7        4.54        3.44      3.18 o 
   0  13   7        7.03       11.78      3.24 o 
   1  13   7        0.39        0.88      2.99 o 
   2  13   7        9.04       13.77      6.13 o 
   3  13   7        2.59        3.75      6.53 o 
   4  13   7       40.91       43.85      8.98 o 
  -5  14   7       12.48       13.49      6.06 o 
  -4  14   7        0.01        0.00      4.13 o 
  -3  14   7      267.11      245.01     26.20 o 
  -2  14   7       13.57       11.06      3.35 o 
  -1  14   7      120.13      158.71      9.31 o 
   0  14   7      210.80      204.04     10.33 o 
   1  14   7       17.41       14.29      7.53 o 
   2  14   7      273.29      268.51     21.12 o 
   3  14   7       24.10       28.13      7.82 o 
   4  14   7        1.93        1.64      5.31 o 
  -5  15   7        0.01        0.39      5.03 o 
  -4  15   7        8.68        9.27      8.09 o 
  -3  15   7        1.47        3.65      3.87 o 
  -2  15   7      336.72      337.58     16.49 o 
  -1  15   7      327.77      261.13     11.33 o 
   0  15   7      319.97      278.01     13.70 o 
   1  15   7       30.31       36.48      5.95 o 
   2  15   7      122.91      109.73     12.58 o 
   3  15   7        3.45       15.59      6.21 o 
   4  15   7       31.30       24.64      7.66 o 
  -5  16   7        7.86        5.65      5.66 o 
  -4  16   7       37.53       27.13      6.70 o 
  -3  16   7      428.98      389.18     17.92 o 
  -2  16   7      372.58      338.33     15.57 o 
  -1  16   7     1672.27     1516.94     27.73 o 
   0  16   7       20.37       22.99      4.60 o 
   1  16   7        3.84        4.41      4.14 o 
   2  16   7      118.89       95.31     11.70 o 
   3  16   7        9.52       12.61      6.14 o 
   4  16   7        6.80       17.88      9.70 o 
  -5  17   7        4.21       11.45      5.72 o 
  -4  17   7        5.03        2.26      4.25 o 
  -3  17   7      215.97      216.24     15.08 o 
  -2  17   7      629.84      568.16     24.39 o 
  -1  17   7     1371.75     1286.51     23.41 o 
   0  17   7       50.75       45.22      5.86 o 
   1  17   7       88.23      104.06      9.80 o 
   2  17   7        0.56        7.85      4.92 o 
   3  17   7        0.05        2.94      6.36 o 
   4  17   7        2.59        0.00      8.03 o 
  -5  18   7       10.72       21.15      6.16 o 
  -4  18   7       33.33       23.28      6.06 o 
  -3  18   7       56.98       66.17      8.71 o 
  -2  18   7        1.27        4.59      3.27 o 
  -1  18   7      870.39      767.38     17.65 o 
   0  18   7       51.29       60.74      6.38 o 
   1  18   7       37.49       39.56      6.10 o 
   2  18   7      193.39      175.13     15.92 o 
   3  18   7       36.37       32.25     14.51 o 
   4  18   7        3.27       24.07     11.71 o 
  -5  19   7        0.13        0.00      8.01 o 
  -4  19   7       14.22       22.12      6.40 o 
  -3  19   7        2.09        5.63      4.26 o 
  -2  19   7       23.26       26.57      5.00 o 
  -1  19   7      112.74      132.78      8.77 o 
   0  19   7      400.43      331.68     13.18 o 
   1  19   7       15.94       15.01      4.43 o 
   2  19   7      109.18      109.64     12.86 o 
   3  19   7        0.26        4.21      6.37 o 
  -4  20   7       47.50       36.99      7.26 o 
  -3  20   7        7.80        6.97      4.72 o 
  -2  20   7        7.10       25.76      6.15 o 
  -1  20   7      146.26      137.81      9.08 o 
   0  20   7       75.52       88.78      7.34 o 
   1  20   7      290.18      262.82     18.17 o 
   2  20   7        4.25        6.88      5.62 o 
   3  20   7       61.71       80.34     11.55 o 
  -4  21   7        5.60        0.00      6.88 o 
  -3  21   7       11.69        9.99      4.98 o 
  -2  21   7        0.62        0.00      3.37 o 
  -1  21   7      123.15      100.05      8.02 o 
   0  21   7       52.66       71.73      7.36 o 
   1  21   7       53.09       54.07      7.55 o 
   2  21   7        0.67        0.00      4.95 o 
   3  21   7       11.75        8.43      5.97 o 
  -4  22   7       12.09       11.69      6.28 o 
  -3  22   7        3.30        0.00      3.93 o 
  -2  22   7       23.82       19.68      5.30 o 
  -1  22   7       44.17       43.03      5.51 o 
   0  22   7       84.40       98.00      7.97 o 
   1  22   7       52.28       49.98      7.37 o 
   2  22   7       41.99       44.14      8.23 o 
   3  22   7        1.45        5.37      6.69 o 
  -4  23   7       15.76       14.54      6.28 o 
  -3  23   7        0.21        2.66      4.78 o 
  -2  23   7        4.97        9.39      4.33 o 
  -1  23   7       25.51       31.21      5.13 o 
   0  23   7       32.00       29.55      5.05 o 
   1  23   7       10.76       12.38      5.06 o 
   2  23   7        0.23        7.92      5.38 o 
   3  23   7        1.95        0.00      5.20 o 
  -4  24   7        2.04       13.33      5.91 o 
  -3  24   7        7.37       14.85      5.37 o 
  -2  24   7       69.97       65.45      7.65 o 
  -1  24   7        0.01        0.01      3.62 o 
   0  24   7       46.76       52.82      6.31 o 
   1  24   7      175.05      145.22     12.46 o 
   2  24   7       13.24        9.06      6.53 o 
   3  24   7       59.08       53.22     10.08 o 
  -4  25   7        6.85       15.91      5.71 o 
  -3  25   7       12.86       21.39      6.33 o 
  -2  25   7        1.31        3.72      3.83 o 
  -1  25   7        1.98        2.54      3.55 o 
   0  25   7      194.14      188.85     13.47 o 
   1  25   7        3.42        7.15      4.69 o 
   2  25   7       10.00       10.01      6.58 o 
   3  25   7       10.04        3.46     15.05 o 
  -3  26   7        1.22        7.09      5.98 o 
  -2  26   7       56.00       51.45      7.65 o 
  -1  26   7        0.11        3.83      3.72 o 
   0  26   7      147.38      141.68     13.14 o 
   1  26   7       25.13       22.09      5.95 o 
   2  26   7        4.97       18.28      6.58 o 
  -3  27   7        6.98        0.00      4.80 o 
  -2  27   7       32.41       38.41      6.28 o 
  -1  27   7        0.08        0.00      4.52 o 
   0  27   7       13.43       20.92      5.02 o 
   1  27   7       10.76       14.00      5.48 o 
   2  27   7        6.67        0.22      6.27 o 
  -3  28   7        0.69        0.00      5.92 o 
  -2  28   7        0.18       11.42      4.82 o 
  -1  28   7       18.34       23.56      5.49 o 
   0  28   7        7.89       17.33      4.42 o 
   1  28   7        0.09        0.00      5.96 o 
   2  28   7        0.16       11.04      6.25 o 
  -3  29   7        0.51        8.12      6.84 o 
  -2  29   7       10.43        8.93      4.88 o 
  -1  29   7        1.90        1.19      4.53 o 
   0  29   7       18.11       15.87      4.72 o 
   1  29   7       52.30       56.19      8.39 o 
   2  29   7        0.00        0.00      7.61 o 
  -2  30   7       29.28       22.33      7.70 o 
  -1  30   7        0.00        0.00      5.49 o 
   0  30   7        1.63        0.00      4.00 o 
   1  30   7        3.53        2.17      5.31 o 
  -2  31   7        0.73        0.00     10.02 o 
  -1  31   7        0.03        6.62      5.87 o 
   0  31   7        0.00        6.34      4.59 o 
   1  31   7        0.25        0.00      4.94 o 
  -2  32   7        0.03        1.44     10.38 o 
  -1  32   7        2.35        2.63      4.82 o 
   0  32   7       16.88       20.77      5.39 o 
  -1  33   7        0.36        0.00      6.08 o 
  -5   0   8        3.76        8.20      5.46 o 
  -4   0   8       16.12       24.91      7.15 o 
  -3   0   8        7.44        0.71      3.61 o 
  -2   0   8     1124.70     1125.99     45.34 o 
  -1   0   8      509.55      546.81     17.80 o 
   0   0   8        1.59        0.97      3.69 o 
   1   0   8        0.71        4.96      4.88 o 
   2   0   8     2120.93     1931.71     52.46 o 
   3   0   8        4.06        9.69      6.43 o 
   4   0   8       36.50       36.50      8.26 o 
  -5   1   8       11.88       14.10      4.22 o 
  -4   1   8       34.70       51.23      7.80 o 
  -3   1   8        3.33        5.82      3.20 o 
  -2   1   8        1.08        2.89      2.57 o 
  -1   1   8       26.97       26.14      4.22 o 
   0   1   8        0.83        1.12      2.60 o 
   1   1   8      180.68      195.38     11.00 o 
   2   1   8      183.25      190.05     12.03 o 
   3   1   8       21.99       15.12      4.88 o 
   4   1   8        1.41        6.01      4.18 o 
  -5   2   8       10.85        5.70      4.02 o 
  -4   2   8       99.19      107.45     10.20 o 
  -3   2   8        6.43        9.01      3.02 o 
  -2   2   8       36.89       41.89      4.92 o 
  -1   2   8      103.63       94.30      9.31 o 
   0   2   8        1.58        3.54      2.32 o 
   1   2   8      311.88      288.03     13.78 o 
   2   2   8       72.53       77.15      7.94 o 
   3   2   8       26.20       24.06      5.41 o 
   4   2   8        2.56        0.00      5.30 o 
  -5   3   8       31.91       48.11      6.85 o 
  -4   3   8        1.99        4.64      3.10 o 
  -3   3   8       12.58        9.37      3.15 o 
  -2   3   8      122.43      127.07      7.46 o 
  -1   3   8      404.86      396.27     11.65 o 
   0   3   8       13.52       14.54      3.06 o 
   1   3   8      692.12      694.49     18.67 o 
   2   3   8      528.05      561.40     17.97 o 
   3   3   8        1.04        0.00      3.21 o 
   4   3   8       12.14       22.18      5.06 o 
  -5   4   8        4.60        5.18      3.86 o 
  -4   4   8      286.01      317.70     13.23 o 
  -3   4   8       24.72       36.38      4.67 o 
  -2   4   8       22.13       17.12      3.43 o 
  -1   4   8        9.00       11.40      2.74 o 
   0   4   8      760.93      778.70     14.96 o 
   1   4   8      464.10      431.97     14.90 o 
   2   4   8      889.02      826.57     22.22 o 
   3   4   8        2.20        0.91      3.42 o 
   4   4   8       25.20       23.60      5.82 o 
  -5   5   8        2.54        7.14      4.17 o 
  -4   5   8       39.84       27.63      4.58 o 
  -3   5   8       82.23       75.07      6.49 o 
  -2   5   8        8.32        9.62      2.85 o 
  -1   5   8      693.48      692.86     13.10 o 
   0   5   8      124.23      144.49      7.50 o 
   1   5   8     2552.38     2398.60     44.03 o 
   2   5   8        0.81        4.12      3.14 o 
   3   5   8        7.69        6.29      3.81 o 
   4   5   8       85.15       91.95     10.39 o 
  -5   6   8       90.12       80.59     13.52 o 
  -4   6   8       11.88       14.49      4.12 o 
  -3   6   8        6.47        5.49      3.45 o 
  -2   6   8       17.40       16.57      3.46 o 
  -1   6   8       39.07       43.07      4.50 o 
   0   6   8       86.75       90.90      5.42 o 
   1   6   8        0.32        5.07      3.16 o 
   2   6   8      323.83      335.19     12.90 o 
   3   6   8      169.18      148.20     10.89 o 
   4   6   8        8.76       21.88      5.77 o 
  -5   7   8        2.34        0.00      3.88 o 
  -4   7   8       23.11       35.14      5.91 o 
  -3   7   8       15.71       18.32      4.52 o 
  -2   7   8       48.29       46.98      5.66 o 
  -1   7   8       52.81       60.76      5.25 o 
   0   7   8       10.55       14.02      3.03 o 
   1   7   8        0.29        0.96      2.42 o 
   2   7   8        1.04        0.00      2.74 o 
   3   7   8       18.39       17.99      5.55 o 
   4   7   8       13.83       11.92      8.59 o 
  -5   8   8        0.60        5.73      4.50 o 
  -4   8   8        1.76        0.00      4.34 o 
  -3   8   8      179.72      170.19     16.85 o 
  -2   8   8      258.80      267.56     11.79 o 
  -1   8   8      153.00      181.06      8.97 o 
   0   8   8       14.04       16.06      3.14 o 
   1   8   8        5.93        1.52      3.31 o 
   2   8   8       29.59       31.73      5.86 o 
   3   8   8      183.33      157.46     12.99 o 
   4   8   8        6.39        7.56      5.05 o 
  -5   9   8       13.79        3.98      4.49 o 
  -4   9   8      135.95      135.84     11.10 o 
  -3   9   8      193.24      227.59     12.62 o 
  -2   9   8      292.86      257.36     11.68 o 
  -1   9   8       37.99       38.11      4.37 o 
   0   9   8       14.28       16.91      3.99 o 
   1   9   8        2.87        7.56      4.00 o 
   2   9   8      151.28      144.29     13.87 o 
   3   9   8        0.03        8.35      5.85 o 
   4   9   8        1.01       10.20      6.11 o 
  -5  10   8        0.83        5.78      4.52 o 
  -4  10   8        5.02        4.85      4.02 o 
  -3  10   8      520.02      489.82     16.08 o 
  -2  10   8     1354.04     1279.37     25.44 o 
  -1  10   8        0.13        3.88      2.79 o 
   0  10   8      120.11      111.62      8.89 o 
   1  10   8      120.40      107.72     11.17 o 
   2  10   8      103.70      106.71     12.05 o 
   3  10   8       25.47       27.55      7.17 o 
   4  10   8        4.34        1.21      5.51 o 
  -5  11   8        2.48        6.44      4.71 o 
  -4  11   8        2.54        4.20      4.14 o 
  -3  11   8       14.95       20.20      5.30 o 
  -2  11   8      293.16      258.22     14.52 o 
  -1  11   8       22.56       24.56      4.14 o 
   0  11   8        0.83        6.57      3.18 o 
   1  11   8       13.83       20.64      5.57 o 
   2  11   8        5.05        4.61      5.21 o 
   3  11   8        6.27        2.03      5.41 o 
   4  11   8        0.14        4.16      9.75 o 
  -5  12   8        0.10        3.30      5.04 o 
  -4  12   8       12.09       10.12      6.49 o 
  -3  12   8        0.83        6.97      3.82 o 
  -2  12   8      172.32      156.10     13.38 o 
  -1  12   8      646.05      608.33     16.19 o 
   0  12   8        0.90        0.00      3.08 o 
   1  12   8      230.85      219.37     21.35 o 
   2  12   8      101.43       96.29     11.61 o 
   3  12   8       13.63       16.18      6.26 o 
   4  12   8        1.13        5.58      5.92 o 
  -5  13   8       13.09        5.51      5.34 o 
  -4  13   8       16.27       32.00      7.11 o 
  -3  13   8       21.46       22.14      9.83 o 
  -2  13   8        5.39       15.29      4.32 o 
  -1  13   8      121.74      112.94      8.39 o 
   0  13   8      104.12      102.81      8.69 o 
   1  13   8        3.09        5.05      3.47 o 
   2  13   8      115.75      128.59     13.42 o 
   3  13   8        6.07       11.96      5.53 o 
   4  13   8       17.00       24.62      7.17 o 
  -5  14   8        2.67        8.41      6.98 o 
  -4  14   8        1.52       12.16      5.26 o 
  -3  14   8      306.88      355.40     18.69 o 
  -2  14   8       15.28        8.96      4.19 o 
  -1  14   8       10.41       13.36      4.53 o 
   0  14   8       34.49       33.13      4.81 o 
   1  14   8      358.08      363.09     24.74 o 
   2  14   8       51.65       56.61     14.19 o 
   3  14   8        9.52       10.64      6.05 o 
   4  14   8        7.93       12.36     11.06 o 
  -5  15   8       12.72        5.69      5.74 o 
  -4  15   8       44.05       42.88      8.09 o 
  -3  15   8       71.67       95.27     11.27 o 
  -2  15   8      211.21      236.32     12.78 o 
  -1  15   8       41.61       51.43      6.52 o 
   0  15   8       40.63       55.75      6.13 o 
   1  15   8        5.59        2.67      4.64 o 
   2  15   8       18.05       20.06      6.24 o 
   3  15   8       17.84        9.62     12.75 o 
  -5  16   8        0.65        0.93      5.70 o 
  -4  16   8       10.95       20.26      6.46 o 
  -3  16   8      237.16      234.92     15.97 o 
  -2  16   8        3.35        4.09      3.42 o 
  -1  16   8       13.60       28.13      5.73 o 
   0  16   8       24.75       19.19      5.00 o 
   1  16   8        2.42        6.84      4.40 o 
   2  16   8       34.25       42.04     10.34 o 
   3  16   8       82.56       88.36     12.56 o 
  -5  17   8        3.64       14.81      7.75 o 
  -4  17   8       10.06        9.48      5.60 o 
  -3  17   8       54.71       56.03      8.41 o 
  -2  17   8       95.70       79.64      9.14 o 
  -1  17   8      192.94      183.70     10.99 o 
   0  17   8       43.11       40.22      5.65 o 
   1  17   8       83.18       58.00      9.44 o 
   2  17   8       79.42       67.34     10.25 o 
   3  17   8        6.24       10.20      5.84 o 
  -4  18   8        0.32        8.80      5.59 o 
  -3  18   8        0.33        2.95      4.63 o 
  -2  18   8        6.61        7.85      3.85 o 
  -1  18   8      218.89      214.19     12.08 o 
   0  18   8       39.58       45.01      5.96 o 
   1  18   8       11.69       12.82      5.42 o 
   2  18   8       27.48       42.75      8.82 o 
   3  18   8        0.27        4.41      5.37 o 
  -4  19   8        2.71        8.92      5.43 o 
  -3  19   8        3.45       12.70      5.30 o 
  -2  19   8       40.32       39.01      6.08 o 
  -1  19   8      225.80      270.66     11.99 o 
   0  19   8       41.94       36.76      5.51 o 
   1  19   8      156.36      183.37     21.38 o 
   2  19   8        1.93        9.25      5.93 o 
   3  19   8        2.88        0.95      5.59 o 
  -4  20   8       38.83       30.00      6.87 o 
  -3  20   8        3.40        1.48      4.69 o 
  -2  20   8        6.52        3.71      3.95 o 
  -1  20   8        8.02        8.79      3.48 o 
   0  20   8        0.24        0.00      3.11 o 
   1  20   8       12.60       20.17      6.62 o 
   2  20   8        0.62        0.00      5.00 o 
   3  20   8       20.44       27.61      7.57 o 
  -4  21   8       13.97       17.89      6.24 o 
  -3  21   8        2.94        2.89      4.64 o 
  -2  21   8        0.44        7.93      4.20 o 
  -1  21   8        0.42        6.44      3.48 o 
   0  21   8       87.77       82.73      7.92 o 
   1  21   8      165.53      159.91     15.27 o 
   2  21   8        4.35       11.99      6.10 o 
   3  21   8        8.44       18.31      6.86 o 
  -4  22   8        5.33        0.00      6.87 o 
  -3  22   8        0.16        7.38      4.35 o 
  -2  22   8        1.11        1.52      3.97 o 
  -1  22   8       18.68       20.08      4.53 o 
   0  22   8       59.41       53.93      7.33 o 
   1  22   8       45.99       45.59      8.48 o 
   2  22   8        0.42        5.71      5.63 o 
   3  22   8        5.21        6.09      6.82 o 
  -4  23   8        0.80        1.24      5.60 o 
  -3  23   8        2.54        0.96      4.56 o 
  -2  23   8       16.98       31.58      5.53 o 
  -1  23   8        0.94        6.13      3.60 o 
   0  23   8        8.12       16.32      4.44 o 
   1  23   8       95.45       87.76     12.03 o 
   2  23   8        0.71       19.38      6.79 o 
  -4  24   8        0.06       12.90      7.30 o 
  -3  24   8        5.02        4.98      5.33 o 
  -2  24   8       70.64       72.28      8.57 o 
  -1  24   8       32.69       42.36      5.71 o 
   0  24   8      124.70      131.83     10.50 o 
   1  24   8        0.01       17.05      5.87 o 
   2  24   8       14.32       17.13      6.75 o 
  -3  25   8       35.51       58.21     16.44 o 
  -2  25   8        0.86        7.70      4.59 o 
  -1  25   8      175.28      173.28     11.30 o 
   0  25   8        7.56       24.11      5.33 o 
   1  25   8      158.38      163.11     16.37 o 
   2  25   8       26.78       24.47     16.64 o 
  -3  26   8       39.29       45.09      7.98 o 
  -2  26   8        0.01        4.16      4.41 o 
  -1  26   8       28.10       30.65      5.37 o 
   0  26   8        0.25        0.87      3.86 o 
   1  26   8        0.14        0.00      5.70 o 
   2  26   8       16.53       16.42      7.29 o 
  -3  27   8       42.10       42.91     12.40 o 
  -2  27   8       57.66       69.91      8.27 o 
  -1  27   8       78.01       96.39      8.56 o 
   0  27   8       29.77       28.42      5.86 o 
   1  27   8        6.70        5.31      6.25 o 
   2  27   8        2.39       20.25     24.04 o 
  -3  28   8        5.83        9.05      9.20 o 
  -2  28   8       19.65       32.97      6.44 o 
  -1  28   8       17.61       16.24      5.29 o 
   0  28   8       24.44       33.37      6.38 o 
   1  28   8        1.26        4.68      5.99 o 
  -2  29   8       53.93       67.73      8.20 o 
  -1  29   8       23.08       42.80      6.73 o 
   0  29   8        0.09        7.27      4.36 o 
   1  29   8        2.25        9.67      8.90 o 
  -2  30   8        0.61        8.03      6.38 o 
  -1  30   8       12.44        2.63      5.50 o 
   0  30   8        3.67        7.94      4.84 o 
   1  30   8        8.45        8.65      7.20 o 
  -1  31   8       57.97       64.77      8.28 o 
   0  31   8       42.48       36.67      5.96 o 
  -5   1   9        1.35        1.74      3.67 o 
  -4   1   9      116.77      104.54      8.51 o 
  -3   1   9       35.93       34.40      5.35 o 
  -2   1   9       29.25       32.39      4.39 o 
  -1   1   9        8.76       11.94      3.33 o 
   0   1   9        6.55        8.21      2.80 o 
   1   1   9      237.27      243.63     14.78 o 
   2   1   9      277.04      286.39     15.15 o 
   3   1   9        0.50        5.52      4.05 o 
   4   1   9        0.32        4.60      4.62 o 
  -5   2   9        2.25        9.50      4.61 o 
  -4   2   9       77.66       73.60      7.05 o 
  -3   2   9      341.39      390.44     19.29 o 
  -2   2   9        4.18        6.17      2.77 o 
  -1   2   9       32.87       44.58      5.34 o 
   0   2   9       11.35       16.79      3.43 o 
   1   2   9      471.76      432.59     17.60 o 
   2   2   9       17.81       21.67      4.81 o 
   3   2   9      151.16      153.95     16.10 o 
   4   2   9       38.29       68.81      7.83 o 
  -5   3   9        4.81       23.59      5.81 o 
  -4   3   9       48.81       60.72      6.43 o 
  -3   3   9      495.03      487.63     14.18 o 
  -2   3   9       17.42       18.48      3.62 o 
  -1   3   9       56.04       49.50      5.31 o 
   0   3   9       69.32       57.42      5.20 o 
   1   3   9      292.22      290.53     18.92 o 
   2   3   9      161.56      169.84     14.06 o 
   3   3   9       82.99       67.81      7.98 o 
   4   3   9        3.02        3.39      5.76 o 
  -5   4   9       14.08       12.01      5.26 o 
  -4   4   9        6.43        8.97      4.42 o 
  -3   4   9      567.19      558.73     17.43 o 
  -2   4   9      117.84      120.73     12.19 o 
  -1   4   9       58.50       74.00      5.27 o 
   0   4   9       41.51       41.40      5.52 o 
   1   4   9       84.55       88.83      8.36 o 
   2   4   9        8.61       11.05      4.04 o 
   3   4   9       37.30       58.56      7.40 o 
   4   4   9       19.40       14.77      5.68 o 
  -5   5   9       24.78       37.04      6.50 o 
  -4   5   9        2.71        4.75      5.20 o 
  -3   5   9      257.13      293.11     13.95 o 
  -2   5   9      116.75      117.84     10.08 o 
  -1   5   9      118.12      102.01      6.76 o 
   0   5   9      326.14      319.31     10.86 o 
   1   5   9      566.27      526.68     15.18 o 
   2   5   9       60.82       66.46      7.08 o 
   3   5   9       20.13       31.23      6.61 o 
   4   5   9        2.82       12.32      5.22 o 
  -5   6   9        3.68        4.29      4.54 o 
  -4   6   9        0.86        0.00      4.13 o 
  -3   6   9        0.40        2.98      3.39 o 
  -2   6   9      565.09      542.72     16.04 o 
  -1   6   9      138.00      151.29      8.11 o 
   0   6   9      405.88      364.89     11.57 o 
   1   6   9     1143.37     1059.08     25.62 o 
   2   6   9       18.23       19.48      5.26 o 
   3   6   9       39.50       43.02      7.12 o 
   4   6   9       10.30       15.19      8.04 o 
  -5   7   9        0.12        9.98      5.58 o 
  -4   7   9       60.98       64.55      7.98 o 
  -3   7   9       67.92       76.05      9.08 o 
  -2   7   9       41.29       40.08      5.58 o 
  -1   7   9       12.67       21.44      3.64 o 
   0   7   9      251.09      210.67      9.94 o 
   1   7   9      409.19      402.60     23.47 o 
   2   7   9        5.45        3.96      4.66 o 
   3   7   9       42.39       53.44      9.01 o 
   4   7   9       12.33       21.11      7.52 o 
  -5   8   9        1.78        7.58      4.61 o 
  -4   8   9        9.37       17.50      5.10 o 
  -3   8   9      148.86      162.66     11.31 o 
  -2   8   9      149.66      142.86      9.71 o 
  -1   8   9        2.54        9.35      3.21 o 
   0   8   9        0.94        4.59      3.42 o 
   1   8   9      202.55      200.00     15.10 o 
   2   8   9       58.48       76.99     10.39 o 
   3   8   9        0.28        1.73      4.71 o 
   4   8   9        0.32        2.69      5.75 o 
  -5   9   9        0.60        0.57      4.18 o 
  -4   9   9       43.43       41.38      8.11 o 
  -3   9   9       98.34      111.77      9.59 o 
  -2   9   9      179.88      159.07     13.18 o 
  -1   9   9      138.69      129.07      9.25 o 
   0   9   9       38.81       39.14      6.46 o 
   1   9   9      260.60      255.90     16.92 o 
   2   9   9       24.34       26.98      7.08 o 
   3   9   9        4.41        2.42      5.35 o 
  -5  10   9       10.68       12.06      5.79 o 
  -4  10   9       30.15       43.91      7.45 o 
  -3  10   9       33.89       34.36      6.61 o 
  -2  10   9      278.41      331.01     16.72 o 
  -1  10   9       33.64       35.89      5.22 o 
   0  10   9      311.06      323.80     11.93 o 
   1  10   9        0.55        5.55      3.87 o 
   2  10   9       16.79        5.80      4.84 o 
   3  10   9        0.45        6.86      5.49 o 
  -5  11   9       13.94       15.18      6.21 o 
  -4  11   9      140.03      133.65     16.29 o 
  -3  11   9       35.40       28.65      6.69 o 
  -2  11   9      851.59      764.74     23.02 o 
  -1  11   9       58.12       57.78      6.30 o 
   0  11   9      172.46      184.21     14.34 o 
   1  11   9       20.30       27.71      6.44 o 
   2  11   9       36.42       42.75     10.16 o 
   3  11   9       60.66       65.95     10.42 o 
  -5  12   9        1.44        1.29      5.77 o 
  -4  12   9      152.84      156.94     15.97 o 
  -3  12   9        7.23       11.36      4.63 o 
  -2  12   9      689.66      685.36     24.08 o 
  -1  12   9        1.48        2.39      3.09 o 
   0  12   9      306.73      329.55     14.55 o 
   1  12   9      301.38      262.75     19.93 o 
   2  12   9        0.12        6.95      6.25 o 
   3  12   9        6.64       14.88      6.35 o 
  -5  13   9       14.94       11.76      6.29 o 
  -4  13   9        9.87       11.10      5.20 o 
  -3  13   9        0.78        4.14      4.27 o 
  -2  13   9      225.96      206.67     14.19 o 
  -1  13   9        2.21        3.27      3.09 o 
   0  13   9        0.28        1.62      2.79 o 
   1  13   9       16.72       15.42      5.13 o 
   2  13   9        7.18       10.07      5.22 o 
   3  13   9       39.35       41.05      8.22 o 
  -5  14   9        0.31        5.41      5.76 o 
  -4  14   9       24.29       42.10      9.06 o 
  -3  14   9       23.71       18.65      5.29 o 
  -2  14   9      104.09      118.19     11.19 o 
  -1  14   9        0.01        3.67      3.37 o 
   0  14   9        0.21        4.70      2.98 o 
   1  14   9       26.48       19.94      6.02 o 
   2  14   9       93.47       69.47     18.26 o 
   3  14   9       11.27        8.75      5.68 o 
  -5  15   9        1.43       21.35     10.23 o 
  -4  15   9        8.05       12.25      6.15 o 
  -3  15   9      195.51      178.34     19.50 o 
  -2  15   9       45.57       52.16      7.52 o 
  -1  15   9      221.66      209.15     12.98 o 
   0  15   9       53.19       65.48      6.95 o 
   1  15   9       19.35       20.68      6.04 o 
   2  15   9        1.32        0.00      6.60 o 
   3  15   9        0.00        3.43      5.80 o 
  -4  16   9        0.05        3.23      5.20 o 
  -3  16   9       33.63       37.11      6.95 o 
  -2  16   9        0.53        0.79      4.50 o 
  -1  16   9       17.48        7.85      5.01 o 
   0  16   9       22.23       17.47      4.16 o 
   1  16   9        8.20        7.28      5.10 o 
   2  16   9       82.63       57.55      9.52 o 
   3  16   9        0.42        5.49      5.48 o 
  -4  17   9       86.94       77.72     10.36 o 
  -3  17   9       37.18       35.69      6.93 o 
  -2  17   9       12.63       14.70      4.97 o 
  -1  17   9        0.00        2.61      3.32 o 
   0  17   9        2.09        0.00      2.93 o 
   1  17   9       40.38       34.21     10.81 o 
   2  17   9        2.34       12.24      8.54 o 
   3  17   9        2.93        0.30      5.11 o 
  -4  18   9        1.50        4.49      5.54 o 
  -3  18   9       11.20       14.97      5.38 o 
  -2  18   9      203.94      190.95     14.26 o 
  -1  18   9        0.89        5.18      4.12 o 
   0  18   9      143.09      147.35     10.70 o 
   1  18   9        5.42        4.01      5.30 o 
   2  18   9        2.92       10.97      5.55 o 
   3  18   9       26.87       47.40     12.75 o 
  -4  19   9       18.50       19.08      6.56 o 
  -3  19   9        0.56        2.45      4.59 o 
  -2  19   9       47.21       22.51      8.29 o 
  -1  19   9        1.88        2.47      4.58 o 
   0  19   9        1.74        2.53      3.49 o 
   1  19   9      123.45      131.24     18.42 o 
   2  19   9       61.33       49.75     13.96 o 
  -4  20   9       26.27       12.40      6.47 o 
  -3  20   9        8.60        9.03      4.85 o 
  -2  20   9       83.73       88.06      8.99 o 
  -1  20   9       10.05       19.27      4.55 o 
   0  20   9       53.02       66.38      8.58 o 
   1  20   9        0.26        0.00      4.67 o 
   2  20   9       74.46       83.26     13.70 o 
  -4  21   9       31.84       26.86      7.58 o 
  -3  21   9       17.65       19.43      5.89 o 
  -2  21   9       38.27       25.77      5.56 o 
  -1  21   9        0.03        2.15      3.73 o 
   0  21   9       43.62       47.92      6.51 o 
   1  21   9        9.17        2.78      5.05 o 
   2  21   9       27.27       30.87     13.35 o 
  -4  22   9        2.19        0.00      6.78 o 
  -3  22   9       30.73       29.89      6.64 o 
  -2  22   9        0.28        1.60      3.99 o 
  -1  22   9        8.67       17.58      4.73 o 
   0  22   9       42.26       34.61      5.97 o 
   1  22   9       13.89       21.49      6.46 o 
   2  22   9        1.78        4.27      7.47 o 
  -3  23   9        1.37       11.22      5.51 o 
  -2  23   9       47.58       36.20      7.83 o 
  -1  23   9        0.74        0.00      4.75 o 
   0  23   9        8.83        0.09      3.81 o 
   1  23   9       87.37       84.94     11.82 o 
   2  23   9       14.96       21.32      7.33 o 
  -3  24   9       24.56       35.05      6.93 o 
  -2  24   9       19.43       19.37      7.58 o 
  -1  24   9       41.08       37.05      8.75 o 
   0  24   9       20.19       21.89      5.15 o 
   1  24   9        0.27        5.22      5.64 o 
   2  24   9       13.46       29.46     12.99 o 
  -3  25   9        1.74        4.79      5.64 o 
  -2  25   9       84.14      100.28      9.79 o 
  -1  25   9       15.27       15.55      5.79 o 
   0  25   9       28.08       30.77      5.99 o 
   1  25   9        1.69       12.37      6.51 o 
  -3  26   9        5.67       13.64      6.29 o 
  -2  26   9        0.10        7.90      5.10 o 
  -1  26   9        4.23        7.82      5.09 o 
   0  26   9        7.40       14.99      5.13 o 
   1  26   9        4.55        7.99      6.22 o 
  -2  27   9        0.03        5.46      6.41 o 
  -1  27   9        1.27        0.80      4.92 o 
   0  27   9        0.01        0.00      4.64 o 
   1  27   9        0.29        0.00      6.19 o 
  -2  28   9        0.87        3.25      4.86 o 
  -1  28   9        2.59        9.49      5.20 o 
   0  28   9       51.28       65.13      9.13 o 
   1  28   9        4.01        2.43      7.76 o 
  -2  29   9        0.00       12.34      6.51 o 
  -1  29   9        0.90        9.76      4.53 o 
   0  29   9       56.31       64.67     10.35 o 
  -1  30   9        2.72        7.50      5.07 o 
  -5   0  10       57.39       60.11     31.96 o 
  -4   0  10        4.66       17.55      6.16 o 
  -3   0  10       72.29       95.96     12.33 o 
  -2   0  10       52.19       57.62      8.05 o 
  -1   0  10       23.55       16.96      5.21 o 
   0   0  10       49.88       56.43      8.11 o 
   1   0  10        5.19        4.77      4.76 o 
   2   0  10       94.02      106.67     14.22 o 
   3   0  10       11.11       12.48      7.58 o 
  -5   1  10        0.63        5.67      4.81 o 
  -4   1  10       74.79       79.14     10.83 o 
  -3   1  10       34.60       28.54      6.15 o 
  -2   1  10       29.61       25.89      4.65 o 
  -1   1  10       53.29       59.72      6.26 o 
   0   1  10      468.82      470.47     14.83 o 
   1   1  10       62.01       73.32      8.90 o 
   2   1  10       24.49       27.72      5.92 o 
   3   1  10       15.91       11.09      5.63 o 
  -5   2  10        0.26       11.15      4.66 o 
  -4   2  10        1.58        0.00      3.82 o 
  -3   2  10        0.81        5.12      3.77 o 
  -2   2  10       53.11       49.54      5.37 o 
  -1   2  10      100.90       94.75      8.53 o 
   0   2  10       66.28       62.50      5.62 o 
   1   2  10       15.66        6.87      3.61 o 
   2   2  10        0.42        4.81      5.51 o 
   3   2  10       29.43       36.77      6.28 o 
  -5   3  10       12.51       18.52      5.50 o 
  -4   3  10      237.06      229.65     14.26 o 
  -3   3  10      366.39      333.87     14.71 o 
  -2   3  10        6.40        9.79      3.60 o 
  -1   3  10        0.37       11.14      3.59 o 
   0   3  10        8.12        6.83      2.65 o 
   1   3  10        1.61        0.40      3.29 o 
   2   3  10       37.56       41.82      7.15 o 
   3   3  10        0.00        1.41      4.36 o 
  -5   4  10       76.07       75.26      9.90 o 
  -4   4  10       74.33      102.75     10.78 o 
  -3   4  10      389.71      384.70     15.44 o 
  -2   4  10        7.46        7.19      3.37 o 
  -1   4  10       10.91       17.81      4.07 o 
   0   4  10       20.17       12.00      4.35 o 
   1   4  10       97.09       95.42     10.60 o 
   2   4  10      151.51      209.84     16.87 o 
   3   4  10       59.64       67.05     10.04 o 
  -5   5  10       14.13       24.20      5.63 o 
  -4   5  10      173.61      192.28     15.25 o 
  -3   5  10      147.77      196.72     12.71 o 
  -2   5  10        2.35        0.00      2.84 o 
  -1   5  10       21.14       19.55      3.96 o 
   0   5  10       96.37       71.09      6.11 o 
   1   5  10        0.01        0.87      3.83 o 
   2   5  10       20.65       26.82      7.00 o 
   3   5  10        0.58       13.33      5.81 o 
  -5   6  10       16.59       17.09      5.53 o 
  -4   6  10        7.72       16.51      5.34 o 
  -3   6  10      127.11      113.14      9.65 o 
  -2   6  10        2.53        2.97      3.25 o 
  -1   6  10       30.47       28.05      4.10 o 
   0   6  10       21.56       13.70      3.81 o 
   1   6  10      335.36      298.56     19.62 o 
   2   6  10      123.36      137.62     14.39 o 
   3   6  10       42.79       48.35      9.45 o 
  -5   7  10       45.96       45.92      8.61 o 
  -4   7  10       69.08       71.09      8.26 o 
  -3   7  10       45.91       67.17      9.81 o 
  -2   7  10       17.09       18.04      5.18 o 
  -1   7  10        0.48        2.17      2.95 o 
   0   7  10      255.68      238.08     14.02 o 
   1   7  10      101.82       93.74     11.13 o 
   2   7  10        0.18        1.23      4.49 o 
   3   7  10        1.93        1.94      8.18 o 
  -5   8  10        1.63        7.42      4.94 o 
  -4   8  10        0.14        0.00      3.75 o 
  -3   8  10       14.74       31.66      6.15 o 
  -2   8  10       85.42       95.60     10.21 o 
  -1   8  10       23.71       25.74      4.54 o 
   0   8  10      621.54      580.03     18.31 o 
   1   8  10       19.64       21.74      5.67 o 
   2   8  10        0.68        2.73      4.39 o 
   3   8  10       29.43       34.85      8.10 o 
  -5   9  10        1.79        0.00      5.23 o 
  -4   9  10       20.07       14.75      8.59 o 
  -3   9  10       20.32       23.86      5.93 o 
  -2   9  10        8.24       11.49      4.80 o 
  -1   9  10       28.24       32.80      5.07 o 
   0   9  10      381.75      392.27     15.48 o 
   1   9  10      121.24      122.45     12.89 o 
   2   9  10        2.29        5.91      6.96 o 
   3   9  10       15.77       15.71      6.56 o 
  -5  10  10        1.51        1.47      5.67 o 
  -4  10  10       12.74       12.53      5.54 o 
  -3  10  10       13.06        4.28      4.64 o 
  -2  10  10       50.11       48.81      7.45 o 
  -1  10  10       75.77       81.85      7.48 o 
   0  10  10      969.99      876.69     23.93 o 
   1  10  10        3.49        9.35      4.99 o 
   2  10  10       64.03       72.33     16.20 o 
   3  10  10       24.09       34.61     14.84 o 
  -5  11  10       13.40       22.77      7.80 o 
  -4  11  10        8.72        9.99      5.07 o 
  -3  11  10        6.67        1.75      4.44 o 
  -2  11  10        1.97        1.25      4.02 o 
  -1  11  10        4.34        6.44      3.40 o 
   0  11  10       15.98       28.46      6.30 o 
   1  11  10       11.46       14.94      6.14 o 
   2  11  10        4.89        8.20      5.66 o 
   3  11  10       27.70       27.34      7.46 o 
  -5  12  10        3.71       10.48      9.06 o 
  -4  12  10       48.64       60.84      8.92 o 
  -3  12  10      204.38      203.59     15.37 o 
  -2  12  10      110.75      124.20     11.54 o 
  -1  12  10      173.43      182.49     12.38 o 
   0  12  10      129.39      105.84     18.18 o 
   1  12  10       99.73       75.19     10.24 o 
   2  12  10       38.39       37.57      8.37 o 
   3  12  10        0.01        0.00      5.82 o 
  -4  13  10       14.58       18.89      7.53 o 
  -3  13  10       47.88       50.08      8.04 o 
  -2  13  10       96.82       88.48      9.94 o 
  -1  13  10        4.40        8.89      4.22 o 
   0  13  10      381.92      358.15     18.39 o 
   1  13  10      211.73      187.10     24.14 o 
   2  13  10       43.68       38.74      7.58 o 
   3  13  10        1.37        0.00      6.41 o 
  -4  14  10       43.70       56.34      8.95 o 
  -3  14  10        0.17        0.00      6.60 o 
  -2  14  10        0.02        5.77      4.48 o 
  -1  14  10      235.91      243.98     14.40 o 
   0  14  10       40.39       58.74      8.60 o 
   1  14  10       46.14       45.17     10.16 o 
   2  14  10        0.63        0.00      4.75 o 
   3  14  10        1.46        8.16      6.04 o 
  -4  15  10       49.44       67.22     12.61 o 
  -3  15  10       19.30        8.17      4.39 o 
  -2  15  10       18.23       10.21      4.82 o 
  -1  15  10       10.03       12.04      4.69 o 
   0  15  10      537.12      481.61     25.45 o 
   1  15  10       27.66       29.93      7.10 o 
   2  15  10       19.09       33.90     10.54 o 
  -4  16  10        2.46        0.07      5.32 o 
  -3  16  10        6.28        9.18      5.05 o 
  -2  16  10       78.73       73.78      9.04 o 
  -1  16  10      194.75      208.21     14.44 o 
   0  16  10        0.68        0.00      3.95 o 
   1  16  10       12.51       18.03      6.08 o 
   2  16  10        0.01        0.00      7.60 o 
  -4  17  10       10.85       10.33      5.94 o 
  -3  17  10       15.82       18.76      7.22 o 
  -2  17  10       12.39        9.64      5.08 o 
  -1  17  10      391.13      388.59     17.96 o 
   0  17  10       11.64        8.20      4.59 o 
   1  17  10       10.95       15.51      6.23 o 
   2  17  10        0.15        1.59      5.33 o 
  -4  18  10        0.06       15.57      6.03 o 
  -3  18  10        2.34        7.38      4.76 o 
  -2  18  10       27.07       22.62      5.87 o 
  -1  18  10        6.01        4.76      4.36 o 
   0  18  10        7.00       13.14      5.01 o 
   1  18  10        0.27        0.15      4.89 o 
   2  18  10       11.09        8.72      6.23 o 
  -4  19  10       13.64       21.24      7.13 o 
  -3  19  10        0.47        6.88      4.85 o 
  -2  19  10        6.33        5.07      4.37 o 
  -1  19  10      145.08      154.52     12.96 o 
   0  19  10       64.18       62.76      9.15 o 
   1  19  10       23.50       22.46     11.52 o 
   2  19  10        3.47       10.40      6.98 o 
  -4  20  10        0.43        8.69     13.36 o 
  -3  20  10       27.64       26.69      7.18 o 
  -2  20  10        2.05        3.60      4.26 o 
  -1  20  10       26.90       35.08      6.60 o 
   0  20  10       22.92       12.09      5.11 o 
   1  20  10       15.84       10.45      6.68 o 
   2  20  10        6.00        9.75     10.90 o 
  -3  21  10       14.27       10.08      7.08 o 
  -2  21  10       22.40       12.24      7.21 o 
  -1  21  10        8.58       14.38      5.04 o 
   0  21  10       24.64       24.29      6.12 o 
   1  21  10        0.17        4.41      5.30 o 
   2  21  10        5.05       11.22      8.58 o 
  -3  22  10        0.78        0.00      5.08 o 
  -2  22  10        0.97        0.00      4.32 o 
  -1  22  10       45.10       59.60     10.64 o 
   0  22  10        8.70       12.70      5.01 o 
   1  22  10        0.60        9.36      6.02 o 
  -3  23  10       31.35       27.46      7.44 o 
  -2  23  10        0.00        2.55      4.52 o 
  -1  23  10       20.49       29.46      7.30 o 
   0  23  10        6.06        7.11      7.73 o 
   1  23  10        1.52        0.71      5.59 o 
  -3  24  10       27.23       35.40     10.06 o 
  -2  24  10       17.10        9.02      5.76 o 
  -1  24  10        0.02        0.00      4.58 o 
   0  24  10       14.86       19.96      6.01 o 
   1  24  10        0.02        3.94      9.36 o 
  -2  25  10        0.96        2.82      4.86 o 
  -1  25  10       23.18       29.37      7.34 o 
   0  25  10       15.47       34.86      7.06 o 
   1  25  10        0.09       10.85      7.15 o 
  -2  26  10        6.78       18.41      6.25 o 
  -1  26  10        1.18       18.51      6.24 o 
   0  26  10       49.33       40.25      7.63 o 
  -2  27  10       22.40       43.50     12.48 o 
  -1  27  10       36.79       24.78      6.78 o 
   0  27  10        0.08        4.99      6.55 o 
  -1  28  10        5.12       11.25      7.21 o 
  -5   1  11       16.80       18.52      6.44 o 
  -4   1  11      102.83      109.14     18.27 o 
  -3   1  11      126.44      131.87     10.61 o 
  -2   1  11        2.86        8.71      3.86 o 
  -1   1  11       72.50       70.70      7.03 o 
   0   1  11      106.93       86.72     12.27 o 
   1   1  11      237.14      264.24     24.08 o 
   2   1  11       12.34       15.58      7.86 o 
   3   1  11       18.21       18.65      7.00 o 
  -5   2  11        0.70        4.18      5.46 o 
  -4   2  11      192.79      194.84     15.24 o 
  -3   2  11       20.19       22.46      5.33 o 
  -2   2  11        9.32        9.73      4.18 o 
  -1   2  11      253.43      258.78     14.18 o 
   0   2  11      207.77      183.84     13.62 o 
   1   2  11       30.65       26.36      6.18 o 
   2   2  11        4.71        0.00      5.05 o 
   3   2  11        0.15        0.00      4.47 o 
  -5   3  11       34.95       23.84      6.17 o 
  -4   3  11       31.65       37.79      6.81 o 
  -3   3  11       43.01       48.52      6.94 o 
  -2   3  11        7.81       11.74      3.98 o 
  -1   3  11      129.04      121.21     12.21 o 
   0   3  11       11.19        8.59      5.43 o 
   1   3  11      128.90      164.05     19.54 o 
   2   3  11        0.90        6.20      7.92 o 
   3   3  11       26.64       35.27      8.35 o 
  -5   4  11       66.95       60.44     14.94 o 
  -4   4  11       39.70       51.61      7.43 o 
  -3   4  11        0.27       10.75      4.27 o 
  -2   4  11       88.52       83.54      8.98 o 
  -1   4  11        9.21        5.87      3.31 o 
   0   4  11        5.19        6.15      4.20 o 
   1   4  11       13.96       12.49      7.04 o 
   2   4  11        1.84        1.43      5.18 o 
   3   4  11       14.14        6.20      7.24 o 
  -5   5  11        0.34        0.00      5.28 o 
  -4   5  11       18.67       19.33      5.32 o 
  -3   5  11       16.25       28.41      5.68 o 
  -2   5  11        1.93        7.65      3.86 o 
  -1   5  11       31.28       34.08      6.49 o 
   0   5  11       70.89       74.03      9.55 o 
   1   5  11        6.17        5.47      4.99 o 
   2   5  11       17.31       31.94      8.54 o 
   3   5  11        3.02        6.73      6.26 o 
  -5   6  11       22.91       32.27      8.44 o 
  -4   6  11       89.32      113.74     10.46 o 
  -3   6  11       22.42       27.45      5.96 o 
  -2   6  11       29.80       61.38      8.07 o 
  -1   6  11      118.81       96.17     12.17 o 
   0   6  11        6.68        7.73      4.30 o 
   1   6  11        5.27        8.60      6.35 o 
   2   6  11       53.65       36.76     14.03 o 
   3   6  11       15.56       30.85      7.62 o 
  -4   7  11       23.32       29.91      8.42 o 
  -3   7  11       26.94       24.46      6.06 o 
  -2   7  11       80.99       89.43      9.68 o 
  -1   7  11        3.49        7.45      4.01 o 
   0   7  11      168.24      169.41     15.08 o 
   1   7  11        5.22        2.49      4.79 o 
   2   7  11       10.95        1.50      9.82 o 
   3   7  11       36.37       59.17     10.11 o 
  -4   8  11        5.66        3.79      5.23 o 
  -3   8  11       19.04       22.07      9.18 o 
  -2   8  11        0.10        6.89      4.15 o 
  -1   8  11        2.90        8.47      4.98 o 
   0   8  11       65.09       48.97      9.56 o 
   1   8  11        1.47        0.00      4.39 o 
   2   8  11        3.39        1.00      5.28 o 
   3   8  11        3.73        5.55      5.91 o 
  -4   9  11        9.59        0.00      4.80 o 
  -3   9  11        2.32        0.00      4.25 o 
  -2   9  11       49.17       49.21      7.70 o 
  -1   9  11       29.39       35.38      7.17 o 
   0   9  11       54.27       73.61     10.08 o 
   1   9  11       65.47       78.04     15.98 o 
   2   9  11       63.30       63.21     10.33 o 
   3   9  11        1.75        0.00     13.22 o 
  -4  10  11       32.44       42.05      7.71 o 
  -3  10  11        2.65        6.99      4.52 o 
  -2  10  11       49.38       44.43      7.46 o 
  -1  10  11        1.27        8.37      5.22 o 
   0  10  11        2.42        0.00      4.08 o 
   1  10  11       22.79       19.55      6.04 o 
   2  10  11        7.96       12.27     11.26 o 
  -4  11  11        9.21       14.28      5.88 o 
  -3  11  11        2.40        3.27      4.55 o 
  -2  11  11       98.69      111.13     14.11 o 
  -1  11  11        7.60       10.06      5.54 o 
   0  11  11        8.30        5.55      4.43 o 
   1  11  11       15.16       10.50      5.68 o 
   2  11  11       82.87       77.38     15.45 o 
  -4  12  11       33.13       19.18      7.56 o 
  -3  12  11        3.20        0.37      4.33 o 
  -2  12  11        0.50        2.75      4.30 o 
  -1  12  11        0.42        0.00      5.70 o 
   0  12  11       58.52       49.60      8.60 o 
   1  12  11       20.03       19.91      9.19 o 
   2  12  11        3.43        8.28      6.83 o 
  -4  13  11        1.63        3.59      5.10 o 
  -3  13  11        6.58        3.84      4.84 o 
  -2  13  11        6.97        6.46      4.55 o 
  -1  13  11        0.75        4.14      5.34 o 
   0  13  11       37.94       45.39      8.40 o 
   1  13  11        3.47        3.98      4.33 o 
   2  13  11       27.70       27.17      7.38 o 
  -4  14  11        0.44        9.57      5.83 o 
  -3  14  11       12.87        8.15      5.11 o 
  -2  14  11        8.21        5.79      4.51 o 
  -1  14  11       75.39       89.06     11.54 o 
   0  14  11        8.35        0.53      4.26 o 
   1  14  11        5.16        5.52      5.17 o 
   2  14  11       16.01       35.38     13.81 o 
  -4  15  11        0.94        5.87      5.94 o 
  -3  15  11        9.84       12.27      5.30 o 
  -2  15  11       13.99       21.77      5.69 o 
  -1  15  11       34.28       41.80      6.88 o 
   0  15  11       70.60       65.91      9.61 o 
   1  15  11        2.09        7.79      5.59 o 
   2  15  11       14.54       20.86      7.52 o 
  -4  16  11       21.93       32.69      7.65 o 
  -3  16  11        6.55       11.46      6.42 o 
  -2  16  11        2.67        5.17      4.48 o 
  -1  16  11      294.99      302.94     17.73 o 
   0  16  11       11.93       11.06      5.81 o 
   1  16  11       56.80       56.77      9.53 o 
   2  16  11       11.25       13.92      6.89 o 
  -4  17  11        6.33       19.93     13.36 o 
  -3  17  11        0.50        0.00      5.57 o 
  -2  17  11        2.70        9.16      4.95 o 
  -1  17  11      158.88      138.26     12.37 o 
   0  17  11        3.06        4.47      5.39 o 
   1  17  11        4.70       10.32      5.67 o 
   2  17  11       31.14       30.30      8.58 o 
  -3  18  11        4.60       12.37      6.41 o 
  -2  18  11       27.99       30.87      7.28 o 
  -1  18  11       12.79       21.81      5.46 o 
   0  18  11       22.54       21.23      7.64 o 
   1  18  11        4.74       12.44      9.21 o 
   2  18  11       23.04       23.06     15.85 o 
  -3  19  11       72.27       99.81     12.09 o 
  -2  19  11       96.67       89.71     10.92 o 
  -1  19  11        9.42       13.16      5.11 o 
   0  19  11        5.11       12.66      5.65 o 
   1  19  11        1.76        0.38      5.14 o 
  -3  20  11       33.89       29.75      7.15 o 
  -2  20  11       26.52       43.04      8.27 o 
  -1  20  11       47.72       81.48      9.54 o 
   0  20  11        6.73        0.80      6.85 o 
   1  20  11        0.19       11.84      6.17 o 
  -3  21  11       29.67       46.39      8.31 o 
  -2  21  11        1.71        5.98      5.27 o 
  -1  21  11        2.40        2.94      4.85 o 
   0  21  11       14.12       13.57      5.53 o 
   1  21  11       12.47       10.76     11.44 o 
  -2  22  11       21.10       32.95      7.05 o 
  -1  22  11       71.06       82.86     10.12 o 
   0  22  11       13.97       19.65      8.49 o 
   1  22  11        5.46       15.69      7.50 o 
  -2  23  11       28.42       39.50      7.95 o 
  -1  23  11        0.08        6.76      6.71 o 
   0  23  11        2.81        8.20      8.22 o 
  -2  24  11       52.13       57.48      9.36 o 
  -1  24  11        4.27        2.32      5.90 o 
   0  24  11        0.09       14.98      9.33 o 
  -1  25  11        6.15       13.67      5.43 o 
   0  25  11        1.45        9.58     12.00 o 
  -4   0  12       10.15        0.00      7.73 o 
  -3   0  12       55.89       78.01     14.16 o 
  -2   0  12       96.52       80.28     13.28 o 
  -1   0  12      593.28      508.54     26.95 o 
   0   0  12       25.75       26.97     10.41 o 
   1   0  12       42.79       32.47     12.12 o 
   2   0  12        9.89        4.44      8.57 o 
  -4   1  12        2.57        6.98      5.69 o 
  -3   1  12       32.12       27.41      6.36 o 
  -2   1  12       10.68       15.53     10.21 o 
  -1   1  12      157.03      162.48     12.40 o 
   0   1  12       77.34       62.36     21.85 o 
   1   1  12       31.02       15.42     10.09 o 
   2   1  12        2.52       13.36      9.34 o 
  -4   2  12        3.49        4.06      5.46 o 
  -3   2  12        2.09        8.52      5.87 o 
  -2   2  12       47.75       44.92      7.31 o 
  -1   2  12      188.08      174.62     11.24 o 
   0   2  12       53.58       38.09      7.53 o 
   1   2  12       42.03       46.91     13.31 o 
   2   2  12       17.02       15.82      7.45 o 
  -4   3  12        0.10        0.00      5.16 o 
  -3   3  12       21.15       13.02      5.55 o 
  -2   3  12       13.71       13.95      4.85 o 
  -1   3  12        0.01        1.83      3.47 o 
   0   3  12       30.93       34.94     22.32 o 
   1   3  12       29.47       51.82     11.89 o 
   2   3  12       44.09       49.55      9.37 o 
  -4   4  12        1.18       11.42      6.04 o 
  -3   4  12       16.27       10.68      4.85 o 
  -2   4  12        2.07       10.73      4.81 o 
  -1   4  12        1.03        0.12      4.12 o 
   0   4  12        2.41        1.45      4.08 o 
   1   4  12        7.36        5.57      5.26 o 
   2   4  12        0.54        0.00      5.05 o 
  -4   5  12        0.39        3.57      5.17 o 
  -3   5  12        0.15        3.47      4.57 o 
  -2   5  12       14.59       22.57      6.26 o 
  -1   5  12        2.68        0.00      7.23 o 
   0   5  12        0.14        4.68      4.23 o 
   1   5  12        2.27        7.73      5.23 o 
   2   5  12        2.32        0.57      6.90 o 
  -4   6  12       14.16        6.29      8.42 o 
  -3   6  12       12.27        6.01      5.01 o 
  -2   6  12       17.35       17.01      5.53 o 
  -1   6  12      158.78      127.02     13.18 o 
   0   6  12        8.93       14.60      6.07 o 
   1   6  12        0.80       11.95      5.39 o 
   2   6  12       10.79        0.56      8.24 o 
  -4   7  12       46.54       44.97     16.69 o 
  -3   7  12        5.30        5.49      5.01 o 
  -2   7  12        1.58        3.56      4.41 o 
  -1   7  12        3.87        5.93      4.49 o 
   0   7  12        6.91       17.24      5.86 o 
   1   7  12        0.25       15.52      5.99 o 
   2   7  12       55.80       77.96     11.02 o 
  -4   8  12        1.41        9.79      5.65 o 
  -3   8  12        0.13        5.68      7.48 o 
  -2   8  12       18.03       36.94      6.83 o 
  -1   8  12        2.12        3.93      4.86 o 
   0   8  12      144.71      119.30     12.58 o 
   1   8  12        2.74        2.89      5.25 o 
   2   8  12       37.52       36.81     10.71 o 
  -4   9  12        1.28        9.29      8.42 o 
  -3   9  12        0.38        0.00      4.37 o 
  -2   9  12        7.75        5.31      4.54 o 
  -1   9  12        2.23        9.06      5.53 o 
   0   9  12        0.08        0.37      3.97 o 
   1   9  12        2.08        5.75      6.91 o 
   2   9  12        0.09        0.00      7.56 o 
  -4  10  12       31.07       46.53      9.44 o 
  -3  10  12        1.77        0.34      4.68 o 
  -2  10  12       38.71       39.57      7.35 o 
  -1  10  12        2.18        8.53      4.46 o 
   0  10  12       65.32       63.15      9.44 o 
   1  10  12       43.19       33.43      9.28 o 
   2  10  12        2.59        0.00      5.49 o 
  -4  11  12        0.00        2.69      5.33 o 
  -3  11  12        3.55       11.02      5.74 o 
  -2  11  12        3.83        3.71      4.81 o 
  -1  11  12       16.87       17.68      5.12 o 
   0  11  12        5.62        7.81      6.01 o 
   1  11  12        2.93        0.00      4.95 o 
   2  11  12        0.00        9.56      6.22 o 
  -4  12  12       35.03       42.51      8.30 o 
  -3  12  12        6.80        5.62      4.91 o 
  -2  12  12        9.21       10.64      5.37 o 
  -1  12  12       51.34       53.24      9.60 o 
   0  12  12        3.87        8.01      4.72 o 
   1  12  12        1.48        2.21      7.33 o 
   2  12  12       22.18       40.65      9.33 o 
  -4  13  12       27.67       39.74     16.56 o 
  -3  13  12       18.03       16.55      6.07 o 
  -2  13  12        8.01       13.16      5.34 o 
  -1  13  12       26.08       25.83      6.08 o 
   0  13  12        0.98        2.98      5.17 o 
   1  13  12       10.49        1.88      4.91 o 
   2  13  12        4.77       17.34      7.83 o 
  -3  14  12        8.57        0.00      4.86 o 
  -2  14  12        5.76        3.60      4.90 o 
  -1  14  12       12.40       15.86      5.31 o 
   0  14  12        0.15        1.76      5.24 o 
   1  14  12        2.29        7.29      5.53 o 
  -3  15  12        1.08       10.04      5.62 o 
  -2  15  12        7.56        0.00      4.81 o 
  -1  15  12        8.92       16.23      5.33 o 
   0  15  12        5.05        0.00      4.38 o 
   1  15  12       11.19       14.77      9.95 o 
  -3  16  12        2.36        0.00      5.10 o 
  -2  16  12        0.01        0.00      4.55 o 
  -1  16  12        2.14        6.93      4.81 o 
   0  16  12       23.60       24.96      6.77 o 
   1  16  12       38.57       48.96      9.91 o 
  -3  17  12        0.77        1.88      6.22 o 
  -2  17  12        4.71        4.47      5.09 o 
  -1  17  12        0.21        0.00      5.36 o 
   0  17  12        3.35        0.00      4.97 o 
   1  17  12        3.11       11.70      6.60 o 
  -3  18  12        0.41        3.24      5.95 o 
  -2  18  12        3.01        4.08      6.53 o 
  -1  18  12       16.64        7.92      5.09 o 
   0  18  12        2.66        0.00      5.20 o 
   1  18  12       31.19       22.95      8.19 o 
  -3  19  12        0.15       11.71     12.77 o 
  -2  19  12       13.39       26.25      7.11 o 
  -1  19  12       58.31       63.06      8.97 o 
   0  19  12        0.99       11.07      5.99 o 
   1  19  12       22.33       40.21     18.86 o 
  -2  20  12        0.09        6.76      5.54 o 
  -1  20  12       15.29       12.75      6.74 o 
   0  20  12       12.01       20.12      8.08 o 
  -2  21  12       50.61       58.71      9.81 o 
  -1  21  12       45.26       48.46     12.35 o 
   0  21  12        8.59       14.79      5.91 o 
  -1  22  12        6.84        5.91      5.74 o 
  -4   1  13        7.43        8.17      6.23 o 
  -3   1  13        0.66        0.45      5.37 o 
  -2   1  13       15.10       23.24      6.24 o 
  -1   1  13       66.01       56.80     11.56 o 
   0   1  13        1.58        1.89      6.74 o 
   1   1  13       25.51       37.20     13.66 o 
  -4   2  13       22.24       26.28      7.51 o 
  -3   2  13        2.57        3.66      5.26 o 
  -2   2  13       44.67       42.72     14.28 o 
  -1   2  13        0.07       17.98     11.65 o 
   0   2  13       11.29       12.00      9.11 o 
   1   2  13        0.97        0.00      7.87 o 
   2   2  13       40.02       33.83     17.68 o 
  -4   3  13        1.48        0.00     10.17 o 
  -3   3  13        0.68        4.12      6.01 o 
  -2   3  13       36.81       38.93     10.19 o 
  -1   3  13       40.07       78.12     19.75 o 
   0   3  13        2.87       11.55      5.79 o 
   1   3  13       19.54       22.37      8.09 o 
   2   3  13        0.34        6.39      9.46 o 
  -4   4  13        5.03       14.61     10.70 o 
  -3   4  13        2.76        5.10      6.83 o 
  -2   4  13        1.04        0.00      5.30 o 
  -1   4  13       11.53       24.90     13.01 o 
   0   4  13       12.88        6.15      5.10 o 
   1   4  13        9.08        9.06      5.60 o 
   2   4  13        0.03        0.00      6.49 o 
  -4   5  13        1.30       12.19     10.88 o 
  -3   5  13        5.76        6.97     11.51 o 
  -2   5  13        2.06        9.95      5.03 o 
  -1   5  13        0.92        5.95      6.24 o 
   0   5  13        3.95        9.87      5.26 o 
   1   5  13       19.06       20.05      7.11 o 
  -4   6  13       11.06       16.62     12.30 o 
  -3   6  13       13.03        1.08      5.19 o 
  -2   6  13       90.13      104.89     11.18 o 
  -1   6  13       19.08       25.23     15.68 o 
   0   6  13        2.22        9.62      5.56 o 
   1   6  13        0.42        7.96      6.07 o 
  -4   7  13        0.08       12.27      8.47 o 
  -3   7  13       10.15        1.73      4.61 o 
  -2   7  13       73.71       63.86     12.56 o 
  -1   7  13       11.61       19.00      7.43 o 
   0   7  13        0.70        0.00      6.16 o 
   1   7  13        0.50        8.07      6.47 o 
  -3   8  13        0.59        1.21      5.82 o 
  -2   8  13        0.09        4.70      5.02 o 
  -1   8  13        9.97        0.00      6.15 o 
   0   8  13       30.13       30.39      7.10 o 
   1   8  13        0.56        3.66      8.14 o 
  -3   9  13       89.94       92.11     10.91 o 
  -2   9  13       33.79       34.97      7.07 o 
  -1   9  13       38.42       49.17      9.17 o 
   0   9  13       51.10       61.85      9.81 o 
   1   9  13       70.07       95.65     12.23 o 
  -3  10  13        3.37       17.51      5.88 o 
  -2  10  13       12.02       16.14      5.76 o 
  -1  10  13        0.80        6.18      5.33 o 
   0  10  13       16.39       22.85      6.39 o 
   1  10  13        6.84       34.07      8.11 o 
  -3  11  13       10.38       20.01      6.23 o 
  -2  11  13       56.74       64.32     13.49 o 
  -1  11  13       39.92       48.94      9.14 o 
   0  11  13        4.52       10.51      5.96 o 
   1  11  13       17.57       21.51      7.49 o 
  -3  12  13       17.91       30.49      6.79 o 
  -2  12  13        4.35        6.67      5.33 o 
  -1  12  13        0.17        1.87      5.33 o 
   0  12  13        3.59        4.01      6.48 o 
   1  12  13        0.01        0.00      5.70 o 
  -3  13  13        0.58        6.63      5.67 o 
  -2  13  13       41.13       38.27      7.34 o 
  -1  13  13        6.54       20.75      9.13 o 
   0  13  13        0.13        0.00      5.13 o 
   1  13  13        5.11        0.00      5.38 o 
  -3  14  13        2.67        9.75      5.90 o 
  -2  14  13        5.87        7.19      5.73 o 
  -1  14  13        0.66        0.00      7.54 o 
   0  14  13        0.24        0.00      5.29 o 
   1  14  13        2.52       18.68     11.44 o 
  -3  15  13        7.23       20.33      9.15 o 
  -2  15  13        4.51        5.83      5.37 o 
  -1  15  13       39.07       53.34     17.86 o 
   0  15  13        0.41       13.23      6.59 o 
  -2  16  13        0.01        7.52      5.43 o 
  -1  16  13        0.83        4.08     10.41 o 
   0  16  13        0.01        3.00      5.62 o 
  -2  17  13        6.80        4.68      5.29 o 
  -1  17  13       10.82       28.44     14.02 o 
   0  17  13       12.35       12.43      6.53 o 
  -2  18  13        9.93       11.84      7.07 o 
  -1  18  13        0.47        0.00      6.76 o 
  -3   0  14        6.77       14.20      9.07 o 
  -2   0  14        6.90       27.79      9.21 o 
  -3   1  14        5.34        1.43      6.59 o 
  -2   1  14        0.13       13.36      6.56 o 
  -1   1  14        0.34        0.00      7.51 o 
  -3   2  14        3.90        6.66      6.87 o 
  -2   2  14       21.05       24.09      7.54 o 
   0   2  14        1.21        1.94      6.23 o 
   1   2  14       60.42       78.59     22.41 o 
  -3   3  14       17.01       22.30      8.93 o 
  -2   3  14        8.37        8.47      6.30 o 
   0   3  14        3.52       13.34      7.32 o 
   1   3  14        2.05        5.07      7.12 o 
  -3   4  14        3.92       16.48     12.89 o 
  -2   4  14       15.36       17.92      6.24 o 
   0   4  14        2.91        4.97      7.06 o 
   1   4  14        5.63        2.75      6.86 o 
  -3   5  14        1.61        1.26      6.07 o 
  -2   5  14        1.84        0.00      6.39 o 
   0   5  14       11.77       17.83     10.05 o 
   1   5  14        5.29        2.42      7.90 o 
  -3   6  14       48.60       54.81     10.80 o 
  -2   6  14        0.55       13.41      6.45 o 
   0   6  14       11.14        5.88      7.36 o 
  -3   7  14       13.53       22.48      8.19 o 
  -2   7  14       14.31        3.91      6.56 o 
  -1   7  14        1.80        9.28     10.59 o 
   0   7  14        1.25       10.08      6.09 o 
  -3   8  14        9.62       20.06      8.01 o 
  -2   8  14       38.13       48.94      7.91 o 
  -1   8  14        2.11       15.79     10.11 o 
   0   8  14        2.47        0.00      5.37 o 
  -2   9  14       22.55       31.03      7.09 o 
  -1   9  14        0.33       13.01     10.29 o 
   0   9  14        0.50        0.00      4.90 o 
  -2  10  14       20.32       17.89      8.42 o 
  -1  10  14        6.65       11.65     12.66 o 
   0  10  14       23.25       30.59      7.28 o 
  -2  11  14        2.34        4.68      5.34 o 
  -1  11  14        0.24        1.01     10.05 o 
   0  11  14       16.91       45.59     10.02 o 
  -2  12  14       25.50       47.51      8.11 o 
  -1  12  14        6.56       18.20      8.25 o 
   0  12  14        6.41        3.00      6.35 o 
  -2  13  14       46.60       50.77     12.91 o 
  -1  13  14        0.02       13.55      8.91 o 
  -1  14  14        4.01       23.18     14.07 o 
  -1   3  15        1.58       19.28     10.41 o 
  -1   4  15        9.65        6.50     10.23 o 
                                                 
